# Supplementary material for: Shape of attachment structures in parasitic isopodan crustaceans: the influence of attachment site and ontogeny
Source: PeerJ. 2020 Jun 18;8:e9181. doi: 10.7717/peerj.9181 (PMC7306222; doi:10.7717/peerj.9181)
Supplement: Supplemental Information 8 [file peerj-08-9181-s008.r]

PC_values_for_R_25_11 <- read_excel("PC_values_for_R_25_11.xls", 
                                    col_types = c("text", "text", "text", 
                                                  "text", "numeric", "numeric", "numeric", 
                                                  "numeric", "numeric"))


data <- PC_values_for_R_25_11
# Seperate data
data_p1dac <- subset(data, LegElement == "P1 dactylus")
data_p6dac <- subset(data, LegElement == "P6 dactylus")
data_p1prop <- subset(data, LegElement == "P1 propodus")
data_p6prop <- subset(data, LegElement == "P6 propodus")
data_p1car <- subset(data, LegElement == "P1 carpus")
data_p6car <- subset(data, LegElement == "P6 carpus")

data_p1dacA <- subset(data, LegElement == "P1 dactylus" & Adult_Immature == "Adult")
data_p6dacI <- subset(data, LegElement == "P6 dactylus" & Adult_Immature == "Immature")  
data_p1dacI <- subset(data, LegElement == "P1 dactylus" & Adult_Immature == "Immature")
data_p6dacA <- subset(data, LegElement == "P6 dactylus" & Adult_Immature == "Adult")  

data_p1dace <- subset(data, LegElement == "P1 dactylus" & AttachmentSite == "External")
data_p1dacAe <- subset(data, LegElement == "P1 dactylus" & AttachmentSite == "External" & Adult_Immature == "Adult")
data_p1dacIe <- subset(data, LegElement == "P1 dactylus" & AttachmentSite == "External" & Adult_Immature == "Immature")

data_p1dacbu<- subset(data, LegElement == "P1 dactylus" & AttachmentSite == "Buccal")
data_p1dacAbu<- subset(data, LegElement == "P1 dactylus" & AttachmentSite == "Buccal"& Adult_Immature == "Adult")
data_p1dacIbu<- subset(data, LegElement == "P1 dactylus" & AttachmentSite == "Buccal"& Adult_Immature == "Immature")

data_p1dacbr<- subset(data, LegElement == "P1 dactylus" & AttachmentSite == "Branchial")
data_p1dacAbr<- subset(data, LegElement == "P1 dactylus" & AttachmentSite == "Branchial" & Adult_Immature == "Adult")
data_p1dacIbr<- subset(data, LegElement == "P1 dactylus" & AttachmentSite == "Branchial" & Adult_Immature == "Immature")

#Connect the dots
hullp1dacA <- data_p1dacA %>% group_by (AttachmentSite) %>% slice(chull(PC1, PC2))
hullp1dacI <- data_p1dacI %>% group_by (AttachmentSite) %>% slice(chull(PC1, PC2))

hullp1dacAe<- data_p1dacAe %>% group_by (Adult_Immature) %>% slice(chull(PC1, PC2))
hullp1dacIe<- data_p1dacIe %>% group_by (Adult_Immature) %>% slice(chull(PC1, PC2))

hullp1dacIbu<- data_p1dacIbu %>% group_by (Adult_Immature) %>% slice(chull(PC1, PC2))
hullp1dacAbu<- data_p1dacAbu %>% group_by (Adult_Immature) %>% slice(chull(PC1, PC2))

hullp1dacIbr<- data_p1dacIbr %>% group_by (Adult_Immature) %>% slice(chull(PC1, PC2))
hullp1dacAbr<- data_p1dacAbr %>% group_by (Adult_Immature) %>% slice(chull(PC1, PC2))

#Data plot

#Polygon all
ggplot(data_p1dac, aes(x=PC1, y=PC2, color=AttachmentSite, fill=AttachmentSite, label=Species))+
  geom_point()+
  #geom_line(aes(group=Species))+
  theme_classic()+
  geom_polygon(data=hullp1dacA, alpha=0.5)+
  geom_polygon(data=hullp1dacI, alpha=0.1)+
  #geom_text(size = 2.5)
  geom_text_repel(direction = "both",  size = 3.0)

#Polygon adults
ggplot(data_p1dacA, aes(x=PC1, y=PC2, color=AttachmentSite, fill=AttachmentSite, label=Species))+
  geom_point()+
  #geom_line(aes(group=Species))+
  theme_classic()+
  geom_polygon(data=hullp1dacA, alpha=0.5)+
  #geom_text(size = 2.5)
  geom_text_repel(direction = "both",  size = 3.0)

#Polygon Adult_Immature external
ggplot(data_p1dace, aes(x=PC1, y=PC2, color=Adult_Immature, fill=Adult_Immature, label=Species))+
  geom_point(color= "blue")+
  #geom_line(aes(group=Species))+
  theme_classic()+
  geom_polygon(data=hullp1dacAe, alpha=0.5, fill= "blue", color= "blue")+
  geom_polygon(data=hullp1dacIe, alpha=0.1, fill= "blue", color= "blue")+
  #geom_text(size = 2.5)
  geom_text_repel(direction = "both",  size = 3.0, color= "blue")

#Polygon Adult_Immature buccal
ggplot(data_p1dacbu, aes(x=PC1, y=PC2, color=Adult_Immature, fill=Adult_Immature, label=Species))+
  geom_point(color= "green")+
  #geom_line(aes(group=Species))+
  theme_classic()+
  geom_polygon(data=hullp1dacAbu, alpha=0.5, fill= "green", color= "green")+
  geom_polygon(data=hullp1dacIbu, alpha=0.1, fill= "green", color= "green")+
  #geom_text(size = 2.5)
  geom_text_repel(direction = "both",  size = 3.0, color= "green")

#Polygon Adult_Immature branchial
ggplot(data_p1dacbr, aes(x=PC1, y=PC2, color=Adult_Immature, fill=Adult_Immature, label=Species))+
  geom_point(color= "red")+
  #geom_line(aes(group=Species))+
  theme_classic()+
  geom_polygon(data=hullp1dacAbr, alpha=0.5, fill= "red", color= "red")+
  geom_polygon(data=hullp1dacIbr, alpha=0.1, fill= "red", color= "red")+
  #geom_text(size = 2.5)
  geom_text_repel(direction = "both",  size = 3.0, color= "red")
