# Supplementary material for: Shape of attachment structures in parasitic isopodan crustaceans: the influence of attachment site and ontogeny
Source: PeerJ. 2020 Jun 18;8:e9181. doi: 10.7717/peerj.9181 (PMC7306222; doi:10.7717/peerj.9181)
Supplement: Supplemental Information 9 — Original nef. file from which the PC values originated. [file peerj-08-9181-s009.txt]

#CONST 0 0 0 0
#HARMO 20
Adult thorax appendage 2 (A. frontalis)
  7.3796107e-01  3.9506630e-02 -2.1925945e-01  1.2223892e-01
  1.1225319e-01 -8.4693381e-02  1.6378144e-01 -8.2816207e-02
  4.8241688e-02  6.2810790e-02 -1.8287903e-02  4.6439511e-02
  3.5670646e-03 -2.8787119e-02  2.1624939e-02 -1.7227447e-02
  3.5580824e-02 -1.4601801e-03  1.0460646e-02  6.0975993e-03
  3.6410161e-03  1.0859453e-02  8.1413241e-05  3.6248740e-03
  4.8670209e-03 -1.2092978e-02  8.8624762e-03 -1.9249546e-03
  1.2957446e-02  1.4768544e-03  4.3317272e-04  4.3207602e-03
  2.3200100e-03  2.8503112e-03  4.0688104e-03 -3.1032069e-05
  1.8399127e-03 -3.6791436e-03  7.6665462e-04  2.1596913e-03
  5.9101956e-03 -1.3999247e-03  2.4748102e-03 -1.0252159e-03
  2.6220067e-03  2.0719027e-03  7.1263234e-04  1.8407006e-03
  3.1073888e-04 -1.8767288e-03  2.4672089e-03 -3.0927146e-04
  4.0556316e-03 -1.0066537e-03 -6.6595452e-04  1.6233618e-03
  1.2609597e-03  8.7112537e-04  2.1106192e-03 -9.2917052e-04
  6.5192623e-04 -6.1913426e-04 -1.4801840e-04  1.1462005e-03
  2.0981285e-03 -1.2497837e-03  1.5223198e-03 -1.4022648e-04
  1.5320555e-03  9.0001417e-04 -5.5030779e-04  3.6922246e-04
  4.6343164e-05 -6.0288005e-04  1.7669353e-03 -1.4930969e-04
  1.5431860e-03 -7.6820702e-04 -4.7519949e-04  7.6211903e-04
Adult thorax appendage 2 (A. longicauda)
  7.2707368e-01  7.4669822e-02 -4.6714971e-01  3.3810918e-01
  1.1534813e-01 -1.5051710e-01  2.8694061e-01 -1.3690206e-01
  1.1461603e-01  4.1386597e-02  8.3143785e-02  2.7740646e-02
 -3.5519495e-02  2.5177832e-02  3.1586470e-02 -7.8351595e-03
  2.4439628e-02 -1.2852313e-02  2.0618558e-02  2.2457396e-02
  1.4575886e-02  2.3897186e-03  6.0289830e-03  4.5717991e-03
  9.8781260e-03  8.3040270e-03  7.5862106e-03  3.0816973e-03
  2.0828941e-03 -2.3715673e-03  8.7830268e-03  1.7961166e-03
  8.8840241e-03 -3.8507992e-04  3.6001466e-03  2.6777366e-03
  5.5903052e-03  3.0152685e-03  3.3241873e-03  5.7203122e-04
  1.0753670e-03  1.8662210e-03  3.3709735e-03  2.3504045e-03
 -3.2239605e-04 -1.4523501e-03  3.1791932e-03  2.0020314e-03
  2.7791062e-03  4.6197771e-04  1.3312220e-03  1.5292900e-03
  1.2425805e-03  2.6906343e-03  1.8807170e-03  1.5245573e-03
  1.2147403e-03  1.4851948e-03  1.2495658e-03  2.1310403e-03
  1.3686675e-03  6.1213727e-04  8.6357567e-04  1.9108842e-03
  2.6513720e-03  1.2453564e-03  7.4605758e-04  1.0387102e-03
  6.6787312e-04  1.1125429e-03  1.8741259e-03  8.4177263e-04
  9.8942979e-04 -4.4428615e-04  7.6028793e-04  1.1875557e-03
  1.3640504e-03 -1.9405926e-04  2.8201500e-04  6.7948745e-04
Adult thorax appendage 2 (A. nemipteri)
  7.4528490e-01  3.8654499e-02 -4.3585457e-01  2.9673585e-01
  1.1033646e-01 -1.4188344e-01  2.6809018e-01 -1.3030165e-01
  1.0443640e-01  4.8426605e-02  7.0976512e-02  3.5137726e-02
 -2.9312579e-02  5.3991481e-03  2.4252659e-02 -1.4070610e-02
  2.1184932e-02 -1.7900603e-02  1.3557003e-02  1.6063153e-02
  1.3737293e-02  6.2577439e-03  8.9529319e-03  2.7771528e-03
  5.7689276e-03 -1.6896907e-04  1.1229026e-02  5.3509765e-04
  4.0475166e-04 -3.3914261e-03  9.0154082e-03  1.8019761e-03
  9.1225642e-03  4.2579007e-04  4.8244363e-03  3.3821759e-03
  2.5265944e-03  3.3915872e-03  5.0008249e-03  2.1364314e-03
  3.2817209e-03  2.4466252e-04  3.9932338e-03  1.9037763e-03
  2.0206708e-03 -2.3971892e-03  2.5730239e-03  7.9259605e-04
  4.3265872e-03  1.2506868e-04  2.3617829e-03  8.8552470e-04
  1.1850458e-03 -6.7980439e-04  3.1785504e-03  1.4861431e-03
  2.2529595e-03 -8.8840979e-04  2.1937081e-03  1.9114464e-03
  1.3540802e-03 -1.4455474e-03  1.5049939e-03  7.1895916e-04
  9.4044071e-04 -3.6248425e-05  1.4714445e-03  5.3238220e-05
 -2.2471758e-04 -1.2080840e-03  1.5282243e-03  7.3957142e-04
  1.0106678e-03 -5.8950985e-04  4.8877130e-04  7.4917853e-04
  3.6230419e-04 -2.0945286e-04  6.6185391e-04  5.1665686e-04
Adult thorax appendage 2 (A. physodes)
  7.8949940e-01  5.7442511e-02 -4.5398858e-01  3.5229007e-01
  7.9794744e-02 -1.7020184e-01  2.4426490e-01 -1.4748295e-01
  1.1828395e-01  3.1300338e-02  9.6875898e-02  4.0065126e-02
 -2.7381194e-02  1.5479557e-02  3.5957956e-02 -1.0109452e-02
  2.1589237e-03 -1.3836706e-02  2.3525616e-02  1.3185660e-02
  1.1926662e-02 -8.4523846e-03  1.3431946e-02  5.0400953e-03
  4.6733461e-03  4.7804194e-03  8.5830720e-03  3.1721944e-03
  1.3801285e-03 -4.5485309e-04  8.5137778e-03  4.9185589e-03
  1.7525877e-03 -4.9024390e-03  3.7701163e-03  3.1378971e-03
  3.1880392e-03 -1.5593186e-03  2.2947186e-03  3.2802809e-03
  2.3868363e-03  4.7717288e-04  4.1273268e-03  2.2849918e-03
  6.0535830e-04 -6.3620798e-04  2.7212773e-03  3.5665298e-03
  2.1336298e-03 -2.4582522e-04  2.2609990e-03  3.6775568e-03
  2.1541929e-03 -6.5951669e-05  9.4956898e-04  1.8798491e-03
  5.8500506e-04  9.4386902e-04  1.5940575e-03  2.3885401e-03
  1.4280937e-03 -9.4740282e-04  1.4449000e-03  2.3556057e-03
  1.6378237e-03 -5.2073620e-04  9.9654726e-04  2.0691487e-03
  1.3640295e-03  2.1964231e-04  8.5734645e-04  1.8521579e-03
  1.3208641e-03  1.9722854e-05  1.1359121e-03  1.6754885e-03
  1.1075776e-03 -6.6074104e-04  6.8264445e-04  9.5521216e-04
Adult thorax appendage 2 (N. acuminata)
  8.2574106e-01  7.4033028e-02 -4.2871771e-01  2.9041547e-01
  4.8045701e-02 -1.3967097e-01  2.1943808e-01 -1.1854046e-01
  1.2265289e-01  3.1738228e-02  8.9086467e-02  3.6566600e-02
 -2.3378788e-02  1.3731390e-02  3.7151776e-02 -5.6652274e-03
 -1.5857517e-03 -2.4570879e-03  1.5919150e-02  8.3119075e-03
  4.2205808e-03 -1.0120301e-02  1.9244385e-02  5.5278601e-04
  1.1390532e-02  6.1869369e-03  1.1404217e-02  2.7261044e-03
 -3.5999324e-03  9.4583491e-04  8.5248330e-03  4.4165150e-03
 -1.0497624e-03 -6.6109022e-04  4.0620440e-03  7.1112123e-03
  3.2796229e-03 -5.0828854e-03  5.9731503e-03  2.6054652e-03
  1.9586223e-03  1.2818161e-03  1.8111292e-03  3.3725232e-03
  1.3757293e-03  7.5460039e-04  4.3130189e-03  4.4997088e-03
  5.2601525e-04 -1.0930023e-03  2.7658996e-03  3.3921008e-03
  1.9953881e-03 -1.2371208e-03  2.1109908e-03  3.3699986e-03
  1.6586658e-03 -5.1941790e-04  1.0309942e-03  2.3820693e-03
  1.2206820e-03 -8.2968976e-04  2.2685685e-03  1.6721595e-03
  1.7335477e-03 -9.9782768e-04  1.2775739e-03  1.8125532e-03
  1.0504075e-03 -4.8934915e-04  8.3250264e-04  1.2199033e-03
  1.4382130e-03 -1.0836059e-03  8.0727051e-04  8.4550370e-04
  1.3265742e-03 -4.2971236e-04  6.9565711e-04  8.9597862e-04
Adult thorax appendage 2 (C. frontalis)
  7.9767316e-01  3.0336403e-02 -4.0392497e-01  3.9791859e-01
  5.9283201e-02 -1.4748271e-01  1.9985830e-01 -1.6149459e-01
  1.1795813e-01  3.5886152e-03  9.0424606e-02  2.5217700e-02
 -1.5386048e-02  2.9597734e-02  2.8153500e-02 -5.8037376e-03
  2.9327148e-03 -1.3517584e-02  2.5957287e-02  2.8946728e-03
  5.8623863e-03 -8.5863988e-03  1.3280861e-02  2.4633196e-04
  1.3520826e-02  4.6344595e-03  8.4139206e-03  3.0020383e-03
 -7.0029233e-04  8.4352134e-04  7.6084096e-03  1.3270126e-03
  2.3368419e-04 -2.1642167e-03  4.1004105e-03  2.8940865e-03
  1.6478688e-03 -4.2764674e-03  4.1003411e-03  1.1380066e-03
  3.8431814e-03 -1.9230610e-04  3.4088669e-03  2.0434526e-03
  1.2391511e-03  2.2250589e-04  4.8707826e-03  1.9209521e-03
  1.3739734e-03 -4.0399446e-04  2.6876195e-03  2.6917214e-03
  1.2942228e-03 -9.1926216e-04  1.9723109e-03  2.3625974e-03
  2.3164621e-03 -5.9478797e-04  1.8801047e-03  1.6541509e-03
  9.9328288e-04 -4.2812594e-04  2.3971982e-03  1.3718214e-03
  1.6630456e-03 -1.0738045e-03  1.4465239e-03  1.9594763e-03
  1.5113791e-03 -2.1404392e-04  1.0029431e-03  1.5066946e-03
  1.3612106e-03 -1.0945335e-03  1.3296618e-03  7.1263910e-04
  1.3784620e-03 -6.0745053e-04  1.0313182e-03  7.2413655e-04
Adult thorax appendage 2 (C. gaudichaudii)
  8.4603336e-01 -1.4865482e-02 -4.3248493e-01  2.9801227e-01
  8.7370367e-02 -1.1842249e-01  2.2289881e-01 -1.3222263e-01
  9.1000234e-02  3.4548191e-02  6.2011162e-02  4.8777203e-02
 -3.6894557e-02 -5.9293216e-03  2.9294228e-02 -2.2420891e-02
  2.3401735e-02 -1.5729883e-02  3.4316734e-02  4.2956511e-03
 -9.9152943e-04  1.0393071e-02  1.4814052e-02 -6.9081214e-03
 -6.4179629e-03  3.6280604e-03  1.4352353e-02  2.8257773e-03
  5.5890393e-05 -5.1476409e-03  1.0647610e-02  1.4171458e-03
  1.1057978e-03  2.8629468e-03  8.4091454e-03  1.6842725e-03
 -3.3185657e-03  1.0116884e-03  6.2862540e-03  2.4706160e-03
 -1.5527974e-03 -2.2680244e-03  4.1704264e-03  1.9162170e-03
  1.6032515e-03  2.7007016e-04  5.4996930e-03  1.0070846e-03
 -1.5912931e-03  1.0692603e-03  4.0684479e-03  1.8696003e-03
  7.8287952e-05 -1.3186272e-03  3.2150370e-03  1.7314331e-03
  7.6510084e-04 -4.7094640e-04  3.0154828e-03  8.9269031e-04
 -1.7152142e-04 -1.3944786e-04  2.6162671e-03  5.7540116e-04
 -3.2210278e-05 -1.3990052e-03  2.5281566e-03  5.3444865e-04
  8.0885962e-05 -5.2720542e-04  1.6134328e-03  9.1314432e-04
 -6.2722098e-04 -1.2118543e-03  1.3376194e-03  1.6731106e-05
  1.0274914e-04 -1.1368456e-03  1.3900195e-03  2.6950908e-04
Adult thorax appendage 2 (C. liannae)
  8.0776769e-01  7.0043768e-02 -4.3794779e-01  4.0251395e-01
  5.9410597e-02 -1.7481191e-01  2.1136044e-01 -1.6918598e-01
  1.1947274e-01  1.4472316e-02  9.3873341e-02  3.1422674e-02
 -1.3641832e-02  2.7223946e-02  3.6700271e-02 -2.7138940e-03
 -5.3137795e-03 -7.0541772e-03  2.7853326e-02  9.3349577e-03
  4.6907141e-03 -1.0034152e-02  1.5793159e-02  4.9773497e-03
  7.1201978e-03  6.5031716e-03  9.2384930e-03  2.9448936e-03
  1.5833065e-03  3.6697925e-03  8.8564676e-03  3.9788921e-03
 -5.0924825e-04  2.7720631e-04  7.2011451e-03  3.3161641e-03
  3.3150749e-03 -1.8844214e-03  4.9519203e-03  2.5232835e-03
  3.7188746e-03  1.8318903e-03  4.7883681e-03  1.1146619e-03
  2.6428202e-03  2.2604990e-04  3.5539911e-03  1.8691093e-03
  1.2868947e-03  3.2221426e-04  3.0488296e-03  2.6942786e-03
  3.2881496e-03 -1.0320177e-03  1.8843699e-03  1.3804704e-03
  1.9055184e-03  8.6606159e-05  2.2061696e-03  7.3764727e-04
  1.6385592e-03 -6.8258542e-04  2.2601121e-03  1.0020685e-03
  8.7247889e-04 -4.1941940e-04  2.0594822e-03  1.0646984e-03
  5.2335006e-04 -5.6337320e-04  1.0929862e-03  3.9181281e-04
 -1.2709653e-04 -7.7017508e-04  7.8818311e-04  7.8156280e-04
  3.5498907e-04 -6.1384635e-04  4.3673645e-04  8.1593888e-04
Adult thorax appendage 2 (C. indica)
  8.3791774e-01  2.3092665e-02 -4.2314447e-01  3.2365609e-01
  6.5848706e-02 -1.3361555e-01  2.1234211e-01 -1.4165414e-01
  1.0431666e-01  3.2848465e-02  8.0571929e-02  4.6024255e-02
 -2.9873167e-02  3.7955841e-03  3.0135346e-02 -1.2350136e-02
  9.1193801e-03 -1.3830793e-02  2.7874665e-02  1.0104202e-02
  6.8289660e-03  1.9835391e-03  1.7512827e-02  4.1207196e-03
 -1.7899384e-03  6.9241967e-03  9.9131701e-03  4.7131015e-03
 -3.3830182e-03 -2.8875090e-03  1.0335814e-02  5.0477958e-03
  3.5033780e-03 -9.0473451e-04  7.9851675e-03  4.0394643e-03
  8.9979915e-04  1.3354996e-03  6.6943858e-03  3.3620440e-03
 -7.0451680e-04  1.3386268e-03  4.1920474e-03  3.2350184e-03
  1.1066948e-03 -1.7103646e-03  3.7144311e-03  3.2841320e-03
  2.6003684e-03  8.5310245e-04  2.8190277e-03  2.0367046e-03
  8.6394187e-04  6.5165073e-04  2.8736560e-03  2.1359406e-03
  5.1687200e-04 -3.9595261e-04  2.2834471e-03  2.0161406e-03
  1.1769050e-03 -1.4916101e-03  1.3434220e-03  1.6569426e-03
  1.0873276e-03  1.2341148e-04  1.1335975e-03  8.8978463e-04
 -3.1716015e-04 -5.0422581e-04  9.2579342e-04  1.2185828e-03
  1.4096981e-04 -7.9294801e-04  5.1269313e-04  1.2815798e-03
  1.4009148e-04 -4.5814333e-04 -1.9059731e-05  7.6923599e-04
Adult thorax appendage 2 (E. vulgaris)
  7.7461598e-01  3.6579215e-02 -5.1131675e-01  2.2267379e-01
  1.2849771e-01 -1.5229066e-01  2.9441500e-01 -1.1229325e-01
  9.1115946e-02  7.0547869e-02  7.0853982e-02  3.5844909e-02
 -4.1892572e-02 -2.3098677e-02  4.7401620e-02 -2.2350017e-02
  2.7620435e-02 -4.9105434e-03  2.4376512e-02  1.2443369e-02
  6.0741249e-03  3.8255020e-03  1.5783739e-02 -2.7811745e-03
 -2.3553933e-03  7.3242722e-04  1.1137715e-02  6.3500609e-03
  6.8480935e-03 -6.0014940e-03  9.3379960e-03  4.1447771e-03
  2.7868053e-03 -1.5059144e-03  6.0116953e-03 -4.4330209e-04
  1.7554362e-03 -1.2401024e-04  6.4940452e-03  1.0660021e-03
  1.8912910e-03 -1.6456908e-03  4.9398668e-03  7.1686255e-04
  1.2419821e-03 -2.2423363e-03  4.3691950e-03  2.6124245e-04
  1.0667444e-03 -2.4510542e-03  3.3915021e-03  5.6950961e-04
  3.7890083e-04 -1.1500530e-03  2.2261055e-03  1.6328820e-03
 -5.8984440e-04 -1.8577010e-03  2.2217539e-03  5.3336708e-04
 -7.2816731e-06 -1.5400740e-03  1.9934233e-03 -7.0090408e-05
  4.8687127e-04 -5.9249246e-05  1.9820323e-03  4.7763124e-04
 -3.8720308e-04 -5.6058148e-04  1.1419895e-03  5.5005830e-04
  2.6990564e-04  5.6999106e-05  1.5885938e-03  6.9383188e-04
  5.8206691e-04  8.0901847e-05  1.6499901e-03  7.4652725e-04
Adult thorax appendage 2 (C. sp)
  7.3747810e-01  8.2427077e-02 -3.5662473e-01  3.2127379e-01
  8.7657165e-02 -1.4154897e-01  1.8152163e-01 -1.6401276e-01
  1.0206817e-01  2.5501445e-02  5.5628439e-02  3.7344557e-02
  4.5663224e-04  2.3235041e-02  2.0836026e-02  6.6062346e-04
  5.3246667e-03 -1.9856696e-02  2.0167845e-02  2.5531446e-04
  1.3697516e-02 -2.2548230e-03  9.2090911e-03 -3.5483557e-03
  9.2077320e-03  1.5316132e-03  9.7283948e-03 -3.0060048e-03
  4.3779635e-04  2.8385164e-03  8.6325555e-03  1.2848492e-03
  4.6771686e-03 -1.9626888e-03  7.6746493e-03  2.7622343e-03
  2.4523324e-03  1.0476703e-04  3.4560238e-03 -4.0510444e-04
  2.5500023e-03  1.8446862e-03  2.3516282e-03  1.2170197e-07
  1.0640514e-03 -1.2035691e-03  3.9444239e-03 -2.0974805e-04
  2.3055001e-03 -9.8165664e-04  2.5483147e-03 -1.0969567e-04
  2.2875015e-03  3.7547845e-04  1.7779751e-03  2.8268853e-04
  8.9653350e-04  5.0217990e-04  1.5049418e-03  4.6752157e-04
  4.5659853e-04 -1.0826486e-03  1.4407292e-03  1.4172151e-04
  1.3565909e-03 -5.2816685e-04  1.6777305e-03  7.9802434e-05
  1.1154521e-03 -3.0581135e-04  1.2829009e-03 -3.8335621e-06
  9.5797667e-04  2.7171908e-04  1.0230588e-03  2.1579776e-04
  2.3845382e-04 -6.0727241e-04  1.2523640e-03 -1.4155780e-04
Adult thorax appendage 2 (E. epinepheli)
  6.9623197e-01  1.2372183e-01 -4.4137493e-01  2.5626714e-01
  1.3604772e-01 -1.8471500e-01  2.6903792e-01 -1.1256561e-01
  1.0216022e-01  6.6613900e-02  6.3254092e-02  4.1031887e-02
 -2.4274084e-02  1.1173041e-02  3.6475071e-02 -5.2383489e-04
  1.0642879e-02 -1.9825847e-02  1.7294861e-02  1.0216813e-02
  1.7107979e-02 -1.2078884e-03  8.7913860e-03  4.1891806e-03
  9.3480114e-03  7.5699315e-03  9.7139179e-03 -1.5028851e-03
  9.1864951e-04 -3.4103539e-04  6.5353982e-03  3.6238359e-03
  5.5503116e-03 -2.9739299e-03  2.7690701e-03  1.8868135e-03
  5.8352003e-03 -1.1587971e-03  4.7305541e-03  9.5774280e-04
  4.1362350e-03  2.2136360e-03  3.3414320e-03  1.2713978e-04
  8.9559405e-04 -2.1636231e-04  2.9616656e-03  2.2067775e-03
  2.4229820e-03  1.9541138e-04  6.1532725e-04  6.4520049e-04
  2.4302848e-03 -6.3551197e-04  2.0647085e-03  1.1318772e-03
  2.0402709e-03  1.3156899e-03  7.7682100e-04  3.1306137e-04
  1.2632241e-03 -3.8389185e-04  1.3182941e-03  1.0490503e-03
  1.2444304e-03  4.3159008e-05  3.3356283e-04  1.2339534e-04
  1.7723491e-03 -4.1530372e-04  1.0800945e-03  5.5920534e-04
  1.0254104e-03  8.0986973e-04  5.6916857e-04  2.5809098e-04
  5.2405122e-04 -1.5198277e-04  9.7972230e-04  1.1009610e-03
Adult thorax appendage 2 (M. melanosticta)
  7.7795237e-01  1.4675067e-02 -5.4362685e-01  2.7354774e-01
  1.3614641e-01 -1.2759619e-01  3.0991698e-01 -1.1083367e-01
  7.7752857e-02  5.5525051e-02  8.1385481e-02  4.0604283e-02
 -4.4871261e-02 -1.5985895e-02  5.6569627e-02 -2.2195775e-02
  3.7894461e-02 -1.2064278e-04  2.9746890e-02  2.2436072e-02
 -9.4132565e-03  1.0844579e-02  1.0867283e-02 -3.4628170e-03
  2.2179186e-03 -1.9274546e-03  1.1572719e-02  8.2530664e-03
  1.0270281e-02 -4.1690098e-03  8.3270458e-03  2.9159099e-03
  1.1396128e-03  3.5055701e-03  7.3546513e-03  3.1229438e-03
  2.9585206e-03 -1.0296028e-03  7.0472070e-03  2.3815830e-03
  1.7339685e-03 -1.9170049e-03  2.2790230e-03  1.6828011e-03
  1.8355499e-03  1.9706398e-03  3.9320062e-03  1.3585749e-03
 -2.9735631e-04 -2.1872910e-03  2.9730773e-03  1.4235150e-03
  6.2702033e-04 -5.4416362e-04  1.9379909e-03  1.6174609e-03
  9.3817913e-04 -4.1452747e-04  2.2285731e-03  1.4414845e-03
 -2.3422876e-04  1.2539096e-03  2.0091058e-03  1.7446642e-03
  6.1514675e-04 -1.5347652e-04  1.5555249e-03  1.2943394e-03
  9.8804612e-04  5.2555182e-04  1.0850387e-03  9.9620205e-04
  1.2732640e-03  7.4401133e-04  1.7158368e-03  1.6509488e-03
  4.7249359e-04  1.4335866e-05  1.1227908e-03  1.3600031e-03
Adult thorax appendage 2 (J. malabaricus)
  7.0395211e-01  7.4566314e-03 -3.7460259e-01  1.6774373e-01
  1.5071832e-01 -8.3579108e-02  2.5602289e-01 -7.8334696e-02
  4.6912556e-02  4.9566046e-02  1.3131368e-02  3.5422245e-02
 -4.8838926e-03 -3.1134326e-02  3.2464772e-02 -1.5305162e-02
  4.1061509e-02  6.9118320e-03  1.0881380e-02  1.2196975e-02
 -5.6788953e-03  4.3547352e-04  1.1978903e-02 -7.6281268e-03
  1.3476375e-02 -5.8421171e-03  6.2040509e-03  6.3702414e-03
  4.7666823e-03  5.7423101e-03  2.2317709e-03 -2.1210368e-03
  4.0711431e-03 -3.2576335e-03  5.5085910e-03  1.8729339e-03
  5.0921301e-03 -6.7921317e-04  7.4234437e-04  5.4869279e-04
  3.4696622e-03  7.7855328e-04  2.0318576e-03 -1.0689669e-03
  2.1285818e-03 -1.3535756e-03  3.3896220e-03 -4.5178306e-05
  3.9755735e-03 -7.3581588e-05  1.2163090e-03  4.4729340e-04
  5.1270214e-04  8.8743477e-05  1.8352828e-03 -5.6742808e-04
  2.3027380e-03 -1.1368822e-03  1.4236877e-03  7.1948028e-04
  1.8664988e-03  4.9540564e-04  1.1023142e-03  6.4241134e-05
  6.8023051e-04 -2.1222143e-04  1.1585402e-03  1.3993862e-05
  1.2368617e-03 -8.1562666e-04  1.0224597e-03  4.8669038e-04
  1.3921335e-03  4.2795813e-04  6.5598653e-04  8.2234111e-05
  1.1017757e-04 -5.2348091e-04  1.2665342e-03 -9.5817858e-05
Adult thorax appendage 2 (AL. desterroensis)
  7.7425037e-01 -2.6969648e-04 -2.8556394e-01  2.4929329e-01
  6.7011309e-02 -5.9987245e-02  1.8038339e-01 -1.0492780e-01
  7.7301256e-02  2.0073675e-02  3.9792799e-02  5.5083188e-02
 -2.2440824e-03 -3.4765650e-03  1.2021754e-02 -1.6520387e-02
  2.7546806e-02 -6.1204598e-03  1.7210885e-02  1.2141863e-02
  3.5524852e-03  4.7708777e-03  3.7546597e-04  1.6920869e-03
  8.9640539e-03 -2.0876743e-03  8.1227860e-03  2.2896024e-03
  6.5587279e-03  2.1292395e-03  4.4235677e-03  3.5919944e-03
  1.8899883e-03  1.2818040e-04  2.0678570e-03  6.3831456e-04
  3.6806809e-03 -1.5012831e-03  2.9841952e-03  1.7024955e-03
  3.3478707e-03  1.4853940e-03  2.5775572e-03  1.0289799e-03
  7.9659610e-04 -7.1263544e-04  1.8164645e-03  6.4608583e-04
  2.0789363e-03  7.0791315e-04  1.3663804e-03  8.7761414e-04
  1.1408265e-03  2.2512759e-04  1.5197245e-03  1.0174735e-03
  1.1708433e-03  4.4280758e-06  9.9776157e-04  3.2303204e-04
  1.3173978e-03  2.1616080e-04  8.8407904e-04  7.9631049e-04
  9.6550425e-04  6.4101474e-04  6.1907808e-04  7.5257195e-04
  6.3043835e-04 -3.8291284e-04  4.0386446e-04  4.0381505e-04
  9.7384006e-04  4.1350448e-04  2.8843303e-04  4.6602212e-04
  5.0064912e-04  1.3383348e-04  1.3357081e-04  4.8213679e-04
Adult thorax appendage 7 (A. nemipteri)
  7.0837503e-01  6.7603197e-02 -3.6657025e-01  2.4069152e-01
  1.2092430e-01 -1.2953745e-01  2.3113379e-01 -1.1268878e-01
  8.7464333e-02  5.7722761e-02  3.7622613e-02  4.1007776e-02
 -2.1381709e-02  8.6245860e-04  2.2363442e-02 -1.2794908e-02
  2.6288921e-02 -1.7186248e-02  1.9006146e-02  4.7315189e-03
  1.7932384e-02  4.1754728e-03  1.0179326e-02 -2.5140793e-03
  5.3830130e-03  2.3583845e-03  7.4778483e-03  3.1990097e-03
  2.7241658e-03 -4.8465223e-03  3.5472983e-03  3.1241057e-03
  8.6113891e-03 -1.6148980e-03  8.7858718e-04  2.1130234e-04
  4.9337729e-03  1.3450694e-03  3.9036809e-03 -4.6348241e-04
  2.2169053e-03 -1.6817990e-04  3.1543470e-03  2.3597521e-04
  2.3274355e-03 -1.7973475e-03  1.3014168e-03  1.1250993e-03
  3.1904046e-03  3.1644293e-04  1.2833588e-03 -5.3610967e-05
  1.7063023e-03 -1.5745196e-04  2.3558049e-03 -6.8982665e-06
  1.5115351e-03 -6.5502975e-04  1.1429453e-03  4.5551684e-04
  1.6065547e-03 -6.7258127e-04  7.5651654e-04  8.7435343e-04
  1.6158691e-03  4.9202763e-05  1.4053053e-03 -1.2060272e-04
  6.5743727e-04 -2.6438701e-04  1.4027020e-03  6.3847611e-04
  1.3033558e-03 -2.1662355e-04  5.4881014e-04  2.7934500e-04
  7.8857262e-04 -1.5729651e-04  5.9866954e-04  2.3467876e-05
Adult thorax appendage 7 (A. longicauda)
  7.0945340e-01  5.4141498e-02 -4.0111957e-01  1.9348620e-01
  1.5226454e-01 -1.1900206e-01  2.6634005e-01 -9.6185137e-02
  6.3136305e-02  6.5596311e-02  2.9968108e-02  4.3585742e-02
 -2.0115017e-02 -2.0890689e-02  3.4329713e-02 -8.0948029e-03
  3.8690199e-02 -7.5812695e-03  1.6417044e-02  1.3263795e-02
  9.4442716e-04  8.2109595e-03  1.0666091e-02 -3.3310010e-03
  4.3328543e-03 -3.9931344e-03  9.7851227e-03  5.7921733e-03
  7.0465498e-03 -8.6277591e-04  2.6202685e-03  1.8501967e-03
  4.3355072e-03  3.6856914e-03  3.6689250e-03  7.4092190e-04
  1.4443553e-03 -2.6349126e-03  4.4333774e-03  8.2891208e-04
  4.8257014e-03 -7.7625866e-04  1.5428290e-03  1.1024486e-03
  3.2409007e-03  1.0993375e-03  2.0805046e-03  9.1516566e-04
  9.8245764e-04 -1.8547394e-04  2.4567427e-03  1.5633782e-03
  2.6305359e-03 -1.2578334e-03  1.6439597e-03  1.2806724e-03
  1.6725246e-03  2.7752755e-04  7.6278991e-04  4.8074805e-04
  8.5008485e-04  1.4788555e-04  1.1251842e-03  1.0544247e-03
  1.4768425e-03 -5.7654115e-04  9.0949893e-04  9.3018029e-04
  1.0843217e-03  1.3704626e-05  6.5417369e-04  4.7205692e-04
  4.5460444e-04  1.4346634e-04  5.9905732e-04  4.8532224e-04
  1.0200271e-03 -4.1072741e-04  6.9479576e-04  8.4897760e-04
Adult thorax appendage 7 (A. frontalis)
  7.5178753e-01  4.8915922e-03 -3.1305726e-01  2.2675060e-01
  9.7361108e-02 -6.7610542e-02  1.9193661e-01 -1.0525371e-01
  5.8529370e-02  3.2814973e-02  1.5989412e-02  4.8970980e-02
 -2.3058088e-03 -1.1537235e-02  2.1691141e-02 -2.5700656e-02
  3.4284166e-02 -7.0526763e-03  2.2626997e-02  4.7649612e-03
 -1.9414804e-04  9.1032670e-03  3.0634641e-03 -3.9767981e-03
  7.6484446e-03 -9.7797603e-03  8.9653668e-03 -9.6711935e-06
  7.3897807e-03  4.5820973e-03  2.9220170e-03 -1.5343034e-03
  1.9179911e-03 -8.6369928e-04  6.5323375e-03 -1.1094873e-03
  2.9972456e-03 -9.5114165e-04  4.1500810e-03 -2.0366262e-04
  3.6076306e-03  1.4109451e-03  2.8487201e-03 -7.5411367e-05
  3.9939533e-04  2.1637618e-04  2.7236988e-03 -7.5183509e-04
  2.8285145e-03 -8.7047390e-04  2.1958542e-03 -1.9891107e-04
  1.8644252e-03  1.0034931e-03  1.6096883e-03 -4.0624515e-04
  8.4395745e-04  3.6856876e-05  1.9538767e-03 -2.0367153e-04
  1.8644758e-03 -2.2396633e-04  1.4855852e-03 -1.8255251e-04
  1.0647016e-03  4.2775377e-04  1.1821151e-03 -6.6595088e-05
  7.6152838e-04 -1.3347321e-04  9.6582650e-04 -2.8171164e-04
  1.3953653e-03 -4.5751208e-04  8.2990848e-04  6.5648559e-05
  8.5923824e-04  4.9184862e-04  7.2920958e-04 -1.3444100e-04
Adult thorax appendage 7 (A. physodes)
  7.3954510e-01  6.4209695e-02 -4.0512101e-01  2.9358215e-01
  9.4701457e-02 -1.4502614e-01  2.2161114e-01 -1.3320760e-01
  1.0520815e-01  4.1275693e-02  7.1446198e-02  4.0356379e-02
 -2.3688129e-02  7.5362810e-03  2.8314922e-02 -4.7862580e-03
  1.5095694e-02 -1.5181127e-02  2.1551055e-02  1.0131702e-02
  1.4732560e-02 -2.9404796e-03  1.2056869e-02  1.4751137e-03
  8.5959797e-04  6.3657872e-03  8.0189187e-03  2.0334135e-03
  3.4912481e-03 -3.2048588e-03  7.4131269e-03  2.8151771e-03
  5.3830471e-03 -1.8329697e-03  3.9359073e-03  1.0541663e-03
  3.7427047e-03  1.1386541e-03  3.8136911e-03  1.2998618e-03
  1.6351183e-03 -1.1758857e-03  4.1917602e-03  9.3294175e-04
  2.7656983e-03 -1.5067093e-03  2.0560044e-03  1.5574006e-03
  3.0090205e-03 -3.2842511e-04  1.7742492e-03  1.3478385e-03
  2.2005284e-03 -3.3567445e-05  1.6643154e-03 -1.4782161e-04
  1.0324748e-03  7.1359255e-05  9.7861448e-04  6.7841912e-04
  1.8355501e-03 -1.7494712e-04  1.0945224e-03  4.5539463e-04
  1.4791697e-03 -2.9348241e-04  8.2668383e-04  5.6863375e-04
  1.3770528e-03  3.1326870e-04  1.0631530e-03  5.7840906e-04
  6.8327397e-04  6.9988996e-05  8.7043521e-04  2.0861206e-04
  1.0197601e-03 -5.2773355e-04  7.7885824e-04  2.4168954e-04
Adult thorax appendage 7 (N. acuminata)
  8.2760152e-01 -2.3512343e-02 -4.4367715e-01  2.7493082e-01
  5.3615809e-02 -7.2650879e-02  2.2680146e-01 -1.1503542e-01
  1.0172927e-01 -8.7918365e-03  8.6120287e-02  2.6054511e-02
 -3.2250910e-02  1.6203449e-02  3.3236236e-02 -2.0077136e-02
  2.3755185e-02 -8.6412384e-03  3.4426957e-02  1.1882891e-02
 -8.4308466e-03  8.3752719e-04  1.0018612e-02 -7.2453716e-03
  1.2447352e-02 -1.9815978e-04  1.5775337e-02  6.1220061e-03
  7.3760215e-04  1.1620102e-04  4.1135939e-03  1.9370103e-03
  3.3238125e-03 -1.4384627e-05  4.9917283e-03  6.9705676e-03
  1.3143398e-03 -4.8815953e-03  4.4848554e-03  6.8611822e-04
  4.7034726e-03 -1.6301454e-03  4.9905016e-03  2.7515021e-03
  2.3957519e-03  1.2635786e-03  5.2338691e-03  2.5141206e-03
  9.4876396e-04 -1.9061383e-03  2.8624287e-03  1.1806475e-03
  2.4146953e-03 -7.6305325e-04  3.7774618e-03  4.7729146e-04
  2.4433772e-03 -7.8111303e-04  1.9220302e-03  9.1950842e-04
  4.3078289e-04 -7.6940749e-04  9.3818926e-04  5.1071339e-04
  1.9144051e-03 -2.1922394e-03  1.6363207e-03  2.5135851e-04
  5.5883583e-04 -9.2567875e-04  1.0801632e-03  4.4323038e-04
  8.9650759e-04 -8.1358258e-04  1.1674252e-03  1.0283089e-03
 -5.4972450e-04 -1.4806048e-03  9.9695329e-05 -1.1352297e-04
Adult thorax appendage 7 (C. frontalis)
  7.7907929e-01  7.7370264e-02 -3.7312060e-01  3.3011559e-01
  7.0145747e-02 -1.2586463e-01  2.0393417e-01 -1.3583251e-01
  1.0426567e-01  3.5994386e-02  7.5765434e-02  4.1948450e-02
 -1.6489270e-02  1.5667753e-02  2.7149498e-02 -4.2748938e-03
  8.2582831e-03 -8.5214882e-03  2.1505396e-02  6.6939189e-03
  1.4068754e-02 -4.0212436e-03  1.1995442e-02  5.0905540e-03
  4.8497682e-03  9.0729855e-03  7.7544548e-03  3.6539177e-03
  5.3648691e-04 -4.2117146e-04  4.9911688e-03  3.7928809e-03
  2.7132825e-03 -1.5317761e-03  3.7850334e-03  3.9263200e-03
  6.9584833e-03 -2.1089548e-04  3.2954889e-03  2.8630653e-03
  1.1344775e-04  1.9899399e-03  2.6116826e-03  2.4887131e-03
  5.7080633e-04 -1.3966322e-03  1.3790096e-03  2.8934718e-03
  1.3768385e-03 -2.5005164e-03  1.0718373e-03  2.4157817e-03
  3.4954928e-03  3.7983395e-04  1.4432981e-03  1.6606919e-03
 -3.9996929e-04  4.4313387e-04  1.0526348e-03  1.7366308e-03
  4.8928394e-04 -3.6829022e-04  1.6288499e-04  1.8159226e-03
  1.2746291e-03 -9.2194598e-04  1.4727681e-04  1.2310202e-03
  1.6674349e-03  6.0256138e-04  1.2634768e-04  8.9013567e-04
  1.1436613e-04  3.1071571e-04 -8.8478311e-05  1.0464668e-03
  6.2851462e-04 -5.4752162e-04 -1.8685437e-04  7.2397402e-04
Adult thorax appendage 7 (C. indica)
  8.0007317e-01  3.3789740e-03 -2.9209570e-01  2.2819198e-01
  4.3484184e-02 -5.5910876e-02  1.6638112e-01 -9.1023627e-02
  8.6580817e-02  1.7812900e-02  4.8944884e-02  5.0036701e-02
 -6.7981693e-03 -1.0926543e-03  1.9279134e-02 -1.6283322e-02
  2.3246019e-02 -7.2702137e-03  1.4843895e-02  1.2219848e-02
  4.3253472e-03  3.8469581e-03  7.5059659e-03  1.9482480e-04
  7.5091240e-03  4.5788366e-04  7.4495654e-03  6.4875344e-03
  2.7281806e-03 -2.4667739e-05  4.0798674e-03  6.8690245e-04
  3.9277351e-03  8.1489360e-05  4.5776970e-03  3.2560239e-03
  2.0554640e-03 -5.9770811e-04  2.6436007e-03  1.0242534e-03
  2.9297369e-03 -5.5481303e-04  2.7963387e-03  1.1494204e-03
  1.7036330e-03  2.8498302e-04  2.0848815e-03  1.6338982e-03
  1.1975736e-03 -2.6683842e-04  1.3949153e-03  1.3880376e-03
  1.6928326e-03 -4.9480663e-04  1.2049517e-03  1.1793985e-03
  1.4697499e-03  1.4467876e-04  9.5519527e-04  1.3239984e-03
  1.1281550e-03  3.3660552e-05  1.5772688e-04  1.2162374e-03
  1.0112624e-03 -2.1456257e-05  4.6668599e-04  2.8929571e-04
  1.0230804e-03 -2.2981380e-04  2.3317799e-04  8.1849250e-04
  9.5570704e-04  2.8390705e-04  2.6702282e-04  4.4140862e-04
  6.3290687e-04 -1.5197677e-04  7.6133206e-05  7.0141906e-04
Adult thorax appendage 7 (C. liannae)
  8.1650740e-01  6.1010560e-02 -4.1421455e-01  4.0224433e-01
  4.7547018e-02 -1.4937924e-01  1.9255577e-01 -1.6674649e-01
  1.1594198e-01  5.6847735e-03  9.7030312e-02  2.5217902e-02
 -8.8323492e-03  2.3971453e-02  3.3816639e-02 -4.7563628e-03
 -2.4826306e-03 -4.5987582e-03  2.4880136e-02  7.3604003e-03
  3.5287845e-03 -8.0654572e-03  1.6480915e-02  3.4549195e-03
  7.4563163e-03  3.5087303e-03  9.6644205e-03  2.7584192e-03
  1.5308111e-03  2.6959386e-03  8.6523619e-03  2.6528783e-03
  5.5075305e-04  4.9947818e-04  6.2953571e-03  2.1278791e-03
  1.3943557e-03 -2.3351187e-03  3.5575447e-03  1.7740652e-03
  2.7185178e-03  1.0051878e-03  2.7495291e-03  2.5258409e-03
  2.5494706e-03  4.6792167e-04  3.4768235e-03  2.5348178e-03
  8.5384967e-04  7.8250588e-04  3.1308849e-03  2.7788925e-03
  2.0506644e-03 -5.5112048e-04  1.9668799e-03  2.0651585e-03
  2.0179449e-03  1.2050597e-04  1.6125287e-03  1.4462440e-03
  1.7530177e-03  6.3181184e-04  2.2570781e-03  1.5483261e-03
  1.0167060e-03 -1.3641978e-04  2.3544362e-03  1.6355058e-03
  1.0584641e-03  2.0242763e-04  1.4747629e-03  1.3849425e-03
  1.5701444e-03 -6.1659809e-04  1.5517302e-03  8.0119989e-04
  1.2687872e-03  2.4555505e-04  7.0643523e-04  6.2937132e-04
Adult thorax appendage 7 (C. gaudichaudii)
  8.2706074e-01 -3.3840192e-02 -4.7960071e-01  3.5471360e-01
  7.9821645e-02 -1.3785792e-01  2.4107215e-01 -1.4993221e-01
  1.0380974e-01  1.2075492e-02  9.0438276e-02  3.6202696e-02
 -3.9309567e-02  5.7574061e-03  3.4393816e-02 -2.1541707e-02
  1.8607063e-02 -1.2158713e-02  3.6849862e-02  1.5299675e-02
 -4.6662480e-03  5.1664148e-03  1.2241477e-02 -2.6855660e-03
 -1.6415588e-03 -1.2755085e-03  1.6813511e-02  2.6601478e-04
  4.4341086e-03 -2.3858897e-03  1.3259939e-02  3.1008321e-03
  1.8729442e-03  2.5398391e-03  7.0941183e-03  2.3668175e-03
 -1.1020034e-03 -2.3752510e-03  6.2602676e-03 -4.5166988e-04
  3.4154790e-03 -2.5544410e-03  4.2742391e-03  2.4616041e-03
  2.8086268e-03 -6.6487151e-04  3.0299302e-03  2.1133543e-03
  8.7687443e-04 -2.1562441e-03  3.4217433e-03  8.9988493e-05
  2.0161883e-03 -2.7738237e-03  4.2458826e-03  9.8696785e-04
  1.3061398e-03 -4.1211300e-04  1.9016915e-03  1.9200999e-03
 -1.1064509e-03 -1.2896900e-03  6.6822684e-04  6.3137565e-04
  6.6118479e-04 -2.1515396e-03  1.4586568e-03 -3.3854052e-05
  1.3568753e-03 -1.5323883e-04  9.1358813e-04  1.2883412e-03
 -2.3615735e-04  5.2599019e-04  7.1188853e-05  5.6055567e-04
  1.4379367e-05 -1.3245383e-03  1.1921517e-03  1.4602740e-04
Adult thorax appendage 7 (E. vulgaris)
  6.2760986e-01  1.5784048e-01 -4.2956420e-01  2.6664041e-01
  1.7921435e-01 -2.3827070e-01  2.8078895e-01 -1.0570124e-01
  1.1799662e-01  6.9172711e-02  3.5035066e-02  2.7055264e-02
 -1.8875192e-02  2.8148380e-02  2.7646975e-02  5.8666440e-04
  7.9638837e-03 -2.7906529e-02  1.2264244e-02  1.4414015e-02
  2.3936565e-02 -1.0446482e-02  4.5670300e-03 -4.2149109e-03
  1.5098910e-02  5.0848303e-03  1.1235639e-02 -5.1949740e-03
 -6.4769207e-04  2.8953376e-04  1.1831360e-02  4.8041960e-03
  4.8142159e-03 -2.0844545e-03  4.8479887e-03  4.7137149e-03
  4.1214415e-03 -2.7503879e-03  1.4173977e-03 -1.2540522e-03
  2.8870441e-03 -7.4435254e-04  3.1901148e-03 -1.3416200e-04
  4.4485304e-03 -7.7176644e-04  3.7355157e-03  8.6713194e-04
  1.4188812e-03  8.4062625e-04  1.8151986e-03  2.7313413e-04
  6.5614349e-04 -9.4577215e-04  1.4811160e-03  4.2420567e-04
  2.4710590e-03 -1.5054643e-03  1.5087553e-03  5.3292789e-04
  2.3224446e-03  3.2652045e-04  1.1512867e-03 -1.1968412e-04
  4.1616348e-04  8.2674430e-04  1.7093475e-03 -3.3531779e-05
  6.6219871e-04 -1.4490292e-03  1.0064195e-03  5.5574091e-04
  1.5836458e-03 -1.4749090e-04  4.4092530e-04  2.4292115e-04
  1.1759107e-03  2.8268995e-04  1.0901501e-03 -5.6180742e-04
Adult thorax appendage 7 (E. epinepheli)
  7.9891928e-01  7.6639540e-02 -4.0667973e-01  2.8856960e-01
  7.4507537e-02 -1.2679152e-01  2.1608197e-01 -1.2793418e-01
  1.0283511e-01  4.1218281e-02  7.7839590e-02  5.0451773e-02
 -2.3186723e-02  5.0195980e-03  3.3371897e-02 -4.6745214e-03
  1.2116970e-02 -8.6076352e-03  2.5576047e-02  1.2355196e-02
  1.0538729e-02 -2.5988166e-03  1.6699634e-02  3.5142647e-03
  8.9977999e-04  6.6557593e-03  8.8301880e-03  3.2513061e-03
  1.8424846e-03 -1.4353026e-03  6.8311589e-03  3.3903480e-03
  4.2877235e-03  1.5253668e-04  3.9435428e-03  2.4453178e-03
  4.6232542e-03  1.0333885e-03  3.7885527e-03  1.8910361e-03
  9.4653364e-04  9.8057936e-04  2.7934766e-03  1.8049941e-03
  2.9530081e-03 -5.4309092e-04  2.1353767e-03  1.6412574e-03
  2.3401804e-03 -3.4410584e-04  1.2989361e-03  9.4916599e-04
  2.3438135e-03  1.2419909e-03  2.0442030e-03  1.0291597e-03
  4.9449063e-04  3.1494794e-04  1.4446113e-03  1.5116202e-03
  1.0824617e-03  8.0322171e-04  1.2186515e-03  1.1380171e-03
  6.7992975e-04  6.6783120e-05  9.3029175e-04  4.7604668e-04
  7.9516495e-04  5.8207398e-04  8.2501487e-04  5.9790240e-04
  8.1920769e-04  6.1837947e-04  5.2988910e-04  7.0094534e-04
  1.6106483e-04  2.1465548e-04  4.9670017e-04  7.0641300e-04
Adult thorax appendage 7 (C. sp)
  7.5533189e-01  5.2118875e-02 -2.8367218e-01  3.4991860e-01
  5.1543711e-02 -9.3688662e-02  1.5067826e-01 -1.5884000e-01
  9.5784219e-02 -8.8715917e-04  5.4777060e-02  2.2348664e-02
  1.4172905e-02  2.2118648e-02  1.5275235e-02 -5.3533022e-06
  7.7265648e-03 -4.0979326e-03  1.4455995e-02  1.0818214e-02
  9.1146520e-03 -5.5695468e-03  2.0604670e-03 -2.3138545e-03
  1.1656268e-02 -1.6934296e-03  7.1249424e-03 -3.0549509e-03
  8.6224040e-03  4.2739777e-03  5.7921759e-03  2.6089833e-03
  2.2121479e-05 -6.7054095e-04  3.7435860e-03 -1.2023303e-04
  3.7551879e-03 -2.1693861e-03  3.5619914e-03  7.4195723e-04
  5.3199842e-03  6.2464974e-05  4.5658394e-03  1.0403381e-03
  1.7149422e-03  1.6593397e-03  1.5194613e-03  1.3010639e-03
  5.2603630e-04 -7.4763147e-04  7.2585899e-04  6.9508022e-04
  2.9315595e-03 -1.5615234e-03  4.8720757e-04  3.1396652e-04
  2.6830106e-03  7.0989796e-04  9.4503556e-04  6.9339563e-04
  4.2958131e-04  5.1516550e-04  7.7590661e-04  2.5710152e-04
  9.8092924e-04 -9.1768992e-04  1.0437519e-03 -1.8634859e-04
  1.7472384e-03 -4.0395475e-04  9.7985230e-04  1.5300779e-04
  1.2528033e-03  4.3535719e-04  1.5220624e-04  2.7480250e-04
  5.6539701e-04  1.0646084e-04  2.5802210e-04  3.0453625e-05
Adult thorax appendage 7 (J. malabaricus)
  7.9199606e-01 -2.4284670e-03 -1.9871673e-01  1.9622717e-01
  4.3621201e-02 -3.8190806e-02  1.2179730e-01 -7.0854844e-02
  7.3272763e-02  2.3232305e-02  1.6184328e-02  5.5774810e-02
 -1.0638964e-03 -1.1754222e-02  7.0157700e-03 -2.3317225e-02
  3.2071112e-02 -1.7920745e-03  1.8223707e-02  9.9852618e-03
  3.5462051e-03  2.2679213e-03  2.1527653e-03 -2.4632136e-03
  7.7764661e-03 -2.4048447e-03  6.3986230e-03  1.2378267e-03
  8.0218583e-03 -8.9159011e-04  4.8120350e-03  8.0968748e-04
  2.0893400e-03  1.3759406e-03  7.5801881e-04  1.7785289e-03
  4.3018162e-03 -2.7793129e-03  3.3905566e-03 -8.5630038e-05
  3.4845030e-03  1.0710088e-03  1.1325303e-03  1.6779782e-03
  1.8018755e-03  3.8848644e-05  1.4295433e-03  6.9067185e-04
  1.6323282e-03 -1.3501983e-03  1.0616589e-03  1.6567863e-04
  2.7907056e-03  6.2932478e-04  1.2574907e-03  1.6046783e-03
  6.8205122e-04 -2.0818108e-04  6.4230050e-05  1.5610729e-04
  1.5295815e-03 -4.7973750e-04  7.1211878e-04  5.2366400e-04
  1.5919291e-03  9.3719834e-05  5.0722174e-04  7.0150979e-04
  5.2437617e-04  1.7014028e-04 -2.0255712e-04  3.2829752e-04
  1.1396591e-03 -6.9144414e-04  5.5575600e-04  3.5492168e-04
  1.1691995e-03  2.3842094e-04 -7.6992447e-05  5.3686317e-04
Adult thorax appendage 7 (M. melanosticta)
  7.9119113e-01  2.1385476e-02 -3.6470259e-01  2.2233580e-01
  9.1339994e-02 -7.9954372e-02  2.3435604e-01 -9.5016636e-02
  7.9294803e-02  3.8525371e-02  3.8970479e-02  5.5201649e-02
 -2.0510135e-02 -1.0451742e-02  2.7534320e-02 -1.1955302e-02
  3.4867959e-02 -5.6503039e-03  1.9494201e-02  1.1960890e-02
 -8.5016228e-04  6.4641247e-03  9.9897905e-03  1.0622988e-03
  6.4543055e-03 -3.5237417e-03  9.8949759e-03  3.0647909e-03
  4.1284251e-03  4.2498083e-04  5.5991082e-03  1.2160018e-03
  3.7455510e-03  3.8831675e-03  4.1313369e-03  2.7266140e-03
 -6.0480487e-04 -1.5884799e-03  3.3361427e-03  1.9963158e-03
  4.2763888e-03 -3.4087013e-04  2.3438801e-03  2.9938804e-03
  9.4581136e-04  6.8333656e-04  2.3903307e-03  1.8302457e-03
  1.1072111e-03 -1.1090832e-04  1.3074414e-03  2.1781279e-03
  9.3783269e-04 -8.9996934e-04  1.5140282e-03  1.4866205e-03
  1.5147615e-03  2.7586251e-04  1.2625963e-03  1.4353420e-03
 -2.1756280e-04 -5.2628983e-04  1.2006703e-03  1.3925466e-03
  1.1573594e-03 -4.0290028e-04  3.9319131e-04  1.1261310e-03
  2.9985491e-04 -1.6455175e-05  5.2982033e-04  8.2711629e-04
  6.3281190e-04 -5.3410520e-05  1.4414736e-04  8.0482709e-04
  2.8847125e-04 -2.0754816e-04  3.1008208e-04  6.3520030e-04
Adult thorax appendage 7 (L. desterroensis)
  7.9170670e-01  3.6697370e-02 -4.0081631e-01  3.3730614e-01
  7.5279956e-02 -1.6940215e-01  2.1662784e-01 -1.5902066e-01
  1.2369248e-01  2.4790090e-02  8.4056610e-02  3.4546090e-02
 -1.9211260e-02  1.3626097e-02  2.3767626e-02 -1.2149878e-02
 -3.8863130e-04 -1.7464219e-02  2.0713608e-02  1.0030467e-02
  1.5118407e-02 -1.5483223e-02  1.6199189e-02  4.1445921e-03
  7.3062462e-03  1.8913785e-03  9.2021531e-03  2.1673591e-03
 -3.0484107e-04  8.2195182e-04  6.5649629e-03  3.3681466e-03
 -2.0394966e-03 -5.7971031e-03  4.0123018e-03  1.9002187e-03
  2.7661107e-03 -5.6837508e-03  3.9549243e-03  7.0696742e-05
  2.2035490e-03 -1.2304326e-03  4.7843833e-03 -3.6103476e-05
  6.7150759e-04  4.0894749e-04  3.5430437e-03  1.0828713e-03
 -5.5773192e-04 -1.9299848e-03  1.2874197e-03  1.5924514e-03
  9.8312594e-04 -1.3757310e-03  6.1026955e-04  4.9548542e-04
  1.3858221e-03 -6.3220375e-04  1.4684236e-03  6.4774271e-04
  4.3518142e-04 -3.2379278e-05  1.2765190e-03  7.4023503e-04
  2.2749349e-04 -3.3155933e-04  9.6828540e-04  1.3349722e-03
 -1.4455921e-04 -8.1578699e-04  6.4186932e-04  8.3230866e-04
  7.7851714e-04 -2.7288017e-04  3.9383108e-04  9.9181760e-04
  9.1429367e-05 -4.3977870e-05  7.4305735e-04  4.5543561e-04

Immature thorax appendage 2 (A. frontalis)
  7.6325114e-01  2.8844765e-02 -3.1700869e-01  1.9600824e-01
  1.0134082e-01 -1.0373769e-01  2.0490693e-01 -1.0921109e-01
  7.1508687e-02  5.2853483e-02  2.2524209e-02  5.6469075e-02
 -1.0259698e-02 -1.7857735e-02  2.5293443e-02 -1.6739503e-02
  3.4240182e-02 -9.2750711e-03  1.8122094e-02  2.7967312e-03
  6.5068485e-03  6.2633633e-03  8.0723033e-03 -5.1295216e-03
  2.6354742e-03 -4.5627419e-03  1.0521165e-02  6.6615800e-04
  1.0011299e-02 -2.9921373e-03  6.1623256e-03  1.9191054e-03
  3.7318119e-03  2.4520891e-03  4.0498872e-03  1.5089951e-03
  8.6268005e-04 -1.9722531e-03  2.8821880e-03  1.1647115e-03
  4.1012959e-03 -2.8799061e-03  1.7870728e-03  1.7529727e-03
  3.9310028e-03  1.1285153e-03  2.4794100e-03  5.3035884e-04
  8.0681865e-05 -7.0492818e-04  2.0557408e-03  3.9785522e-04
  1.9892497e-03 -1.5802800e-03  1.7708647e-03  9.5229578e-04
  2.3615312e-03 -2.9456889e-04  1.0376035e-03  3.5258930e-04
  3.0537829e-04  5.1861698e-05  1.4728650e-03  2.1279453e-04
  1.0945169e-03 -1.6739012e-03  1.3107837e-03  1.4329488e-04
  1.6107882e-03  2.5367566e-05  9.1477721e-04  4.8331820e-04
  4.9993853e-04 -2.7011815e-05  6.8885799e-04  1.1498384e-04
  1.9636820e-04 -9.9158711e-04  9.5616959e-04  3.3809878e-04
Immature thorax appendage 2 (A. nemipteri)
  7.5461793e-01  3.3723904e-02 -3.9827638e-01  2.9140646e-01
  1.0957512e-01 -1.2171356e-01  2.4504597e-01 -1.3380852e-01
  9.0526392e-02  3.9259943e-02  5.6901728e-02  4.4711842e-02
 -2.2630694e-02  6.4400358e-03  2.5568440e-02 -1.1051452e-02
  2.6921182e-02 -1.8551031e-02  2.0131598e-02  8.7180400e-03
  8.1717158e-03  9.5674840e-03  9.2120881e-03 -1.1358492e-04
  4.4682623e-03  1.2048296e-04  1.0515155e-02  2.1969098e-04
  3.9922047e-03 -1.6826521e-03  5.4495959e-03  1.3896430e-03
  7.4010945e-03  1.0608173e-04  4.3616174e-03  1.1912753e-03
  5.4662958e-04  9.4450822e-04  4.9650128e-03  3.7785396e-04
  3.3595662e-03 -2.1369025e-03  3.0295440e-03  1.0944866e-03
  2.2455875e-03  1.1476579e-04  1.9701635e-03 -2.4914032e-06
  2.7922640e-03  2.9631922e-04  2.5445681e-03 -9.4258460e-05
  4.9943928e-04 -7.1352694e-04  2.6732591e-03  5.8300546e-04
  2.9148665e-03 -1.1873658e-04  1.3110279e-03  1.3670846e-03
  7.5176054e-04  8.4407458e-05  1.0616325e-03  6.4358285e-04
  1.1106349e-03 -5.6230199e-04  9.2146624e-04  7.8366309e-04
  1.3227359e-03 -9.0383922e-04  1.0287815e-03  4.6163629e-04
  1.3939194e-03  6.8094783e-04  7.9431878e-04  4.9518448e-04
  1.9380558e-05 -2.0983676e-04  7.9041955e-04  3.8150090e-04
Immaturethorax appendage 2 (A. longicauda)
  7.0890065e-01  4.3378321e-02 -4.1342225e-01  1.9983353e-01
  1.4637426e-01 -1.2280383e-01  2.7561384e-01 -1.1411044e-01
  6.9265803e-02  5.1964526e-02  3.6702526e-02  4.3650265e-02
 -1.5444290e-02 -1.5123362e-02  2.9461873e-02 -8.0564135e-03
  3.5767437e-02 -9.3110939e-03  1.0114878e-02  1.4881116e-02
 -1.5184236e-04  2.4241794e-03  4.7340380e-03 -3.7179688e-03
  1.0220863e-02 -5.3108279e-03  9.6454702e-03  4.1394693e-03
  6.7052469e-03 -2.2882305e-04  3.9397103e-03  2.6549044e-04
  4.0705961e-03 -1.6336203e-03  5.6834016e-03  9.7522754e-05
  2.8490411e-03 -2.5584685e-03  4.1515922e-03  1.0879312e-03
  3.7227617e-03 -2.2087077e-05  2.5933445e-03  7.7581316e-04
  1.7372847e-03 -1.0710932e-03  2.7715088e-03 -1.3549522e-04
  1.6616790e-03 -1.6179226e-04  2.3261464e-03  2.8147544e-04
  1.5099608e-03 -6.1631970e-04  2.1919894e-03  1.2042237e-04
  1.1853057e-03 -3.7300462e-04  1.5243586e-03  1.9384812e-04
  1.2606396e-03 -6.3797651e-04  1.2680958e-03  1.3846268e-04
  1.0119027e-03 -4.3356788e-04  1.4156512e-03 -9.1042963e-05
  1.0465123e-03 -2.8522574e-04  1.2558797e-03  7.6055300e-06
  5.0312171e-04 -1.0855647e-04  8.7719169e-04  1.1217645e-04
  6.9481944e-04 -4.8804049e-04  1.0047836e-03 -2.0070672e-05
Immature thorax appendage 2 (A. physodes)
  7.3033113e-01  8.0540738e-02 -4.9795213e-01  2.8755783e-01
  1.2373816e-01 -1.9529526e-01  2.8658992e-01 -1.3380827e-01
  1.1953612e-01  5.9898682e-02  8.3003254e-02  2.4866556e-02
 -3.2501471e-02  5.4502319e-03  4.2696816e-02 -1.9047945e-02
  1.3996106e-02 -1.3626379e-02  2.0118321e-02  1.2705408e-02
  1.8636451e-02 -2.6460838e-03  8.0080395e-03 -5.1969685e-04
  5.4215577e-03  5.0459232e-03  8.4845296e-03 -2.9266242e-03
  2.6386410e-03 -4.8078903e-03  1.0493979e-02  3.1113039e-04
  5.4622219e-03 -3.5144784e-03  5.5911400e-03 -2.9268631e-04
  5.1385199e-03  1.3591499e-03  5.2297249e-03 -8.3458461e-04
  5.2330546e-04  1.8319251e-03  5.9030562e-03 -5.4633375e-04
  1.1839600e-03 -2.5209231e-03  4.3926089e-03  1.2413256e-05
  1.3067863e-03 -2.1785318e-03  2.4995004e-03 -7.0389525e-04
  1.6768767e-03  1.1258641e-03  2.9029435e-03 -1.6176573e-04
  1.9621936e-04 -4.8244322e-04  3.2907208e-03  1.5255707e-05
 -5.9014897e-04 -7.0965877e-04  1.1926487e-03  1.5290169e-04
  2.0159566e-03  7.5902834e-05  2.2051507e-03 -2.8301966e-04
  5.8767054e-04 -9.5243863e-05  2.4179669e-03 -3.2217495e-04
  3.2903527e-04  6.1255110e-04  1.8285761e-03  6.1437549e-04
  3.7289837e-04 -3.4564020e-04  1.1032280e-03 -2.7201879e-05
Immaturethorax appendage 2 (N. acuminata)
  7.4570103e-01  5.5253337e-02 -5.2935739e-01  2.4491061e-01
  1.4103519e-01 -1.5691486e-01  3.1161203e-01 -1.1338090e-01
  9.6853001e-02  5.9121071e-02  7.4232066e-02  3.0486576e-02
 -4.2081212e-02 -1.0441064e-02  5.3424890e-02 -1.7088281e-02
  3.1972314e-02 -1.0336701e-02  2.1619125e-02  1.7207726e-02
  4.3403062e-03  1.7289355e-03  1.1336873e-02 -1.5225474e-03
  4.2022951e-03  6.6440184e-04  1.0987665e-02  5.6667694e-03
  2.7693672e-03 -1.0308215e-02  8.7932103e-03  2.5991997e-03
  3.8311527e-03 -4.8602219e-04  3.9097268e-03  1.1331040e-03
  2.3078334e-03  7.9761866e-04  8.3672815e-03  5.5092196e-04
  4.4543448e-04 -3.2892727e-03  4.8957037e-03  1.2852940e-03
  1.4954073e-03 -5.2578086e-04  3.2508290e-03  1.2018648e-03
  2.0574032e-03  9.1701339e-04  2.4141417e-03  4.9583241e-04
 -1.0955046e-03 -1.1941870e-03  3.3106587e-03  1.5029610e-05
  3.4389757e-03 -4.3727840e-04  2.4498558e-03 -4.3933960e-05
  1.4089708e-03 -9.8994985e-05  2.5833816e-03 -1.2566701e-04
 -1.8152415e-05 -2.0980888e-04  2.1437314e-03  9.2387289e-04
  1.1137677e-03 -2.1819353e-03  1.5935048e-03  1.3984563e-03
  8.0113686e-04 -9.0223480e-05  7.7672025e-04  6.9446583e-04
 -5.7871181e-04 -7.1654655e-04  1.6559867e-03  5.4360123e-04
Immature thorax appendage 2 (C. frontalis)
  7.8671330e-01  6.0011520e-03 -2.9287892e-01  3.5616615e-01
  5.7369695e-02 -7.0075067e-02  1.6200377e-01 -1.4227440e-01
  8.3892701e-02  8.0488327e-03  5.8106603e-02  3.3537885e-02
 -4.8479962e-03  1.2325254e-02  6.7583007e-03 -6.6894526e-03
  2.1264405e-02 -1.4758959e-02  2.4757459e-02  4.6155481e-03
  1.2810764e-02  5.1179386e-03  9.4662642e-03  7.1824580e-03
  4.2155272e-03 -1.5047597e-04  6.0346393e-03  5.6946255e-03
  2.0061863e-03 -3.4381125e-03  3.5076523e-03  2.5763839e-03
  5.6921672e-03 -7.5925475e-05  2.6624833e-03  2.4155114e-03
  2.7111562e-03 -1.9632632e-04  2.4466130e-03  3.1686229e-04
  2.4371983e-03 -6.8827461e-04  2.6973365e-03  1.2241242e-03
  2.5586509e-03  1.7099925e-04  2.9889065e-03  1.6153130e-03
  1.4577710e-03  3.9701277e-04  2.2690536e-03  1.5489207e-03
  1.0638801e-03  2.9460773e-04  1.8291056e-03  1.2263102e-03
  1.6530549e-03  3.9145364e-04  1.1757549e-03  1.3110227e-03
  9.0490058e-04  4.1204443e-04  1.0266895e-03  1.0082667e-03
  6.5786978e-04 -3.6009867e-05  6.3619175e-04  9.2934521e-04
  1.6131372e-03 -4.6136217e-05  1.2016086e-03  4.7391538e-04
  9.0727892e-04  5.6866194e-04  7.4185318e-04  7.2657186e-04
  8.7940084e-04  3.3402718e-04  5.7895373e-04  8.1865836e-04
Immature thorax appendage 2 (C. gaudichaudii)
  7.9892100e-01  2.8463219e-02 -4.5031750e-01  2.5100909e-01
  9.4810171e-02 -1.0049287e-01  2.5626315e-01 -1.1067507e-01
  8.6868088e-02  3.6182670e-02  6.5449552e-02  4.5439961e-02
 -3.1863316e-02 -3.5246923e-03  4.1632500e-02 -1.6789249e-02
  2.7717774e-02 -1.3443938e-02  2.5849871e-02  1.3990303e-02
 -2.1739423e-03  1.0220515e-02  1.5604509e-02  5.1562198e-03
  3.9473890e-03 -2.6659086e-03  9.5184262e-03  4.0967760e-03
 -7.3649648e-04 -2.0480702e-03  6.3880254e-03  1.9216887e-03
  7.9185135e-03 -4.5982070e-04  5.9927677e-03  3.2779386e-03
 -9.5511773e-04  6.2142880e-04  6.3503526e-03  3.4627227e-03
  4.0674150e-03 -7.6457220e-04  3.3817023e-03  3.0029913e-03
 -4.5971689e-05 -2.0429666e-04  2.2926716e-03  7.8170817e-04
  3.3962805e-03  8.2102146e-04  2.3868545e-03  1.9472235e-03
  2.4546761e-04  5.7839104e-04  2.7249189e-03  2.0157579e-03
  2.5368320e-03  6.4099512e-04  1.4191134e-03  1.8410520e-03
  3.9858673e-04 -2.6081765e-05  1.4848543e-03  7.3421583e-04
  1.9601167e-03  2.8243809e-04  8.1171453e-04  1.7511282e-03
  8.8318113e-04 -3.1927473e-04  1.1030718e-03  1.0453575e-03
  1.5764731e-03  9.7084418e-05  7.4624749e-04  1.0017460e-03
  5.2755087e-04 -4.0980407e-04  9.1719506e-04  8.6742655e-04
Immaturethorax appendage 2 (C. indica)
  8.4973739e-01 -2.8608394e-02 -2.9971957e-01  2.1775591e-01
  4.8269257e-02 -4.0073508e-02  1.5980343e-01 -8.2151313e-02
  6.9264010e-02  1.4723596e-02  2.7497812e-02  5.3467594e-02
 -3.5443824e-03 -2.0330893e-02  2.7493012e-02 -2.8121513e-02
  2.7482342e-02  2.9260022e-03  3.0623451e-02  1.8622476e-02
 -9.2720145e-03  1.4321518e-03  6.8100982e-03 -4.0802914e-03
  8.3565076e-03 -5.9993505e-03  1.6528484e-02  1.8002321e-03
  1.1933106e-03  4.5530656e-03  7.4146258e-03  5.3402885e-03
 -1.4422957e-03 -1.4155611e-03  3.4770211e-03  2.0238622e-03
  3.0291734e-03 -1.2657885e-03  5.0007283e-03  1.4143234e-03
  1.9080403e-04  1.0866010e-03  2.7432652e-03  2.4574804e-03
  1.0801260e-03 -1.6989294e-03  3.3396032e-03  1.6606055e-03
  1.2376083e-03  6.1166633e-04  1.7776817e-03  2.6911117e-03
  7.2754884e-05 -8.7118196e-04  1.3456535e-03  1.4534930e-03
  1.4197058e-03 -1.4034600e-04  1.5281283e-03  1.5286910e-03
  3.0648672e-04  4.7453127e-04  9.9544816e-04  1.5481346e-03
  5.7544899e-04 -2.9455730e-04  1.0721107e-03  8.9323816e-04
  8.7399530e-04  6.2801710e-04  8.6555922e-04  1.4330870e-03
  2.3916224e-04  2.1216789e-04  5.9750135e-04  7.4161916e-04
  9.3061237e-04  2.1371712e-04  8.0595635e-04  1.0053485e-03
Immature thorax appendage 2 (C. liannae)
  7.6481995e-01  6.0134710e-02 -5.5966514e-01  2.1568632e-01
  1.4526784e-01 -1.0578015e-01  3.3945388e-01 -9.2689395e-02
  5.8483814e-02  5.9237555e-02  7.4048811e-02  3.6492819e-02
 -2.2474726e-02 -2.7963787e-02  6.7223888e-02 -1.7271104e-02
  3.3389054e-02  1.6808283e-02  1.8577029e-02  2.5087701e-02
 -1.1714788e-02  4.0032001e-03  1.0285363e-02 -1.5108953e-03
  1.4310070e-02 -7.3102035e-03  7.5841533e-03  1.0077380e-02
  3.2784434e-03  1.9744373e-03  4.0967051e-03 -5.6647533e-04
  1.0920771e-03 -1.1716712e-03  7.7069676e-03  1.1785708e-03
  4.5489574e-03 -1.7697053e-03  8.0862051e-03  2.3165465e-03
  1.4852194e-03  2.6803875e-03  5.5766948e-03  3.0088441e-03
 -1.2269028e-04 -7.2886552e-04  4.0519983e-03  3.3251811e-03
  1.5164177e-03 -5.2280738e-04  1.7091244e-03  3.1368245e-03
  1.1716019e-03  9.7507180e-04  2.4448532e-03  1.4075946e-03
  1.1422300e-03 -1.2519335e-03  2.4406013e-03  1.2014620e-03
  2.0422029e-03 -2.2371249e-04  2.1357668e-03  1.7508011e-03
  9.0446242e-04  7.5600259e-04  1.4056609e-03  1.7503018e-03
 -3.6003130e-04 -7.3153628e-04  1.2807002e-03  1.5704367e-03
  8.0733748e-04 -5.7319590e-04  7.7279834e-04  1.2749825e-03
  4.1255349e-04  5.2864336e-04  7.8394172e-04  9.5677301e-04
Immature thorax appendage 2 (E. epinepheli)
  8.1237968e-01  2.5335346e-02 -3.7532945e-01  3.7278386e-01
  6.0147066e-02 -1.3439364e-01  1.8230231e-01 -1.5100926e-01
  1.1923405e-01  1.2411989e-02  8.3677444e-02  3.5836589e-02
 -1.5006453e-02  1.8959471e-02  1.7204270e-02 -6.6123925e-03
  4.3974336e-03 -9.9447933e-03  2.3851181e-02  6.3321807e-03
  1.1839506e-02 -1.2417225e-02  1.6436308e-02 -3.7092605e-03
  5.1922820e-03  6.7451228e-03  8.1889577e-03  2.8542222e-04
  1.8429619e-03  2.8249004e-03  1.0117453e-02  7.7884914e-04
 -1.3222378e-03 -2.9149043e-03  4.8151914e-03  8.0525474e-04
  3.3884542e-03 -6.9920301e-04  5.2616734e-03  2.9583935e-03
  1.7590825e-03  3.4942389e-04  4.8497031e-03 -1.9255962e-04
 -1.8278971e-03  7.4259984e-04  2.5358873e-03  1.0506907e-03
 -3.3191322e-04 -1.8689895e-03  3.6648989e-03  1.6201519e-03
  5.3316006e-04 -1.7978514e-03  2.2606725e-03  2.7304343e-04
  8.4376398e-05  1.2251147e-03  2.6533032e-03  1.7214761e-03
 -9.3728015e-04 -8.9428057e-05  2.4973710e-03  2.8539847e-04
 -1.2842238e-03 -7.3538429e-04  1.2713949e-03  1.0554558e-03
  3.0766519e-04 -6.2789763e-04  1.9585848e-03  1.1538813e-03
  4.8669392e-04 -1.2320860e-04  1.0723294e-03  8.8450705e-04
 -8.8240568e-04  5.5892403e-04  7.1051804e-04  1.1678001e-03
Immature thorax appendage 2 (E. vulgaris)
  7.7994539e-01  3.3211878e-02 -4.4187541e-01  2.6783230e-01
  1.0569350e-01 -2.0243977e-01  2.5391655e-01 -1.5432426e-01
  1.1803372e-01  5.7041370e-02  6.4022156e-02  2.0377917e-02
 -3.4879469e-02  6.0351785e-04  3.7541297e-02 -3.4123622e-02
  8.1116974e-03 -2.1120594e-02  2.6470583e-02  4.2806704e-04
  1.8367516e-02 -6.3142175e-03  1.2847889e-02 -3.7820499e-03
  2.4100811e-03  8.8169031e-03  9.2324794e-03 -5.4057581e-03
 -3.1365094e-03 -4.1614854e-03  1.0883989e-02 -5.4861217e-03
 -4.1832234e-04 -8.2037286e-03  3.9435734e-03 -4.2050803e-03
  6.1292179e-03  3.4729576e-04  3.1085043e-03 -2.0891184e-03
  1.2242370e-03  2.0987836e-03  4.5347093e-03 -4.7029068e-03
 -2.6858775e-03 -7.3850949e-04  3.5991656e-03 -3.6721357e-03
  1.4799675e-03 -2.6975786e-03  3.2512708e-03 -2.3844749e-03
  2.3614182e-03 -3.4002986e-04  1.8503698e-03 -2.7805437e-03
 -5.1447160e-04  1.6792764e-03  1.8235411e-03 -2.1711330e-03
 -1.3939879e-03 -1.4473409e-03  1.2633345e-03 -2.1101236e-03
  4.1671568e-04 -2.0298113e-03  1.1944514e-03 -1.3784016e-03
  9.4311425e-04 -4.2917523e-04  8.9445410e-04 -1.7420502e-03
 -6.3577237e-04  4.3792391e-04  6.7117603e-04 -1.8345010e-03
 -1.4521577e-03 -1.0093064e-03  8.2591498e-04 -1.7811326e-03
Immature thorax appendage 2 (C. sp)
  7.9009887e-01  1.7236955e-02 -3.4235309e-01  2.6645313e-01
  6.0329388e-02 -7.3990251e-02  1.8727767e-01 -1.1146243e-01
  8.6927747e-02  1.7601882e-02  5.9133042e-02  4.3393407e-02
 -5.9399793e-03 -2.4726703e-03  2.9355932e-02 -1.7166069e-02
  2.6558505e-02 -1.0055128e-03  1.7208687e-02  1.6185496e-02
 -1.0406651e-03  4.0839902e-03  1.4749887e-03  2.0086339e-03
  8.0198133e-03 -6.0613239e-03  9.6079375e-03 -1.1172722e-03
  7.1395412e-03  2.1296339e-03  6.7065410e-03  2.7599386e-03
  2.3318297e-03  4.2108633e-03  3.5853383e-03  1.3382014e-03
  1.5044180e-03 -2.6499698e-03  4.7998054e-03 -3.4426799e-05
  4.4054989e-03  1.0734687e-03  4.1933179e-03  2.5432171e-03
  3.5134166e-04  4.8594109e-04  1.7676069e-03  1.8306367e-03
  1.4784422e-03 -1.0504646e-03  2.2106401e-03  9.3520149e-04
  2.7590911e-03 -2.1000219e-04  2.0327104e-03  1.6165034e-03
  3.2988115e-04  1.3476484e-03  5.6503709e-04  1.4216820e-03
  4.7791935e-04 -1.1533068e-03  1.1151142e-03  9.4009859e-05
  1.6619204e-03  1.6014146e-04  1.4746256e-03  9.8374597e-04
  6.7162989e-04  6.6008833e-04  6.5125724e-04  9.6893281e-04
  1.0234946e-04 -3.1816726e-04  6.6285635e-04  5.3335393e-04
  1.4318483e-03 -2.6978470e-04  9.0548763e-04  5.2578708e-04
Immature thorax appendage 2 (J. malabaricus)
  7.3528758e-01  4.3713927e-02 -3.5018064e-01  2.1882349e-01
  1.0964864e-01 -1.0591170e-01  2.1690018e-01 -1.1515749e-01
  7.7396348e-02  5.0858238e-02  3.2422514e-02  4.8897479e-02
 -1.2955828e-02 -9.4617943e-03  2.0325615e-02 -1.4709674e-02
  2.9215508e-02 -9.3780824e-03  1.8355558e-02  7.2985261e-03
  1.0778733e-02  4.4506892e-03  9.3406037e-03 -4.5069043e-03
  4.7293694e-03 -4.6231930e-03  9.4441431e-03  1.5313398e-03
  7.3479515e-03  2.4372900e-04  3.9081203e-03  2.8703031e-03
  4.3393180e-03 -1.4089976e-04  4.1280142e-03  8.5283099e-05
  2.9084569e-03 -1.5659820e-03  4.0101141e-03  1.7890931e-04
  3.8936245e-03  2.0250939e-04  2.8318932e-03  1.4120193e-03
  1.4902399e-03  5.2078172e-05  1.9166699e-03  1.6198170e-04
  1.7481144e-03 -1.3932543e-03  1.8967380e-03  1.1816992e-04
  3.5278696e-03  5.3248030e-05  2.0456197e-03  9.4612609e-04
  5.1527618e-04  8.6836674e-04  1.1376589e-03  3.7836234e-04
  6.5288490e-04 -1.0608317e-03  1.0511390e-03  2.0873136e-04
  2.3341442e-03 -8.3231031e-04  1.4237650e-03  2.0581235e-04
  1.2097730e-03  1.1389711e-03  8.2256699e-04  5.8937176e-04
 -1.1006490e-04 -6.5015619e-04  7.2204130e-04  3.1778888e-04
  1.4635286e-03 -8.0841787e-04  9.9655246e-04  2.4707636e-04
Immature thorax appendage 2 (M. melanosticta)
  7.6647019e-01  9.3404391e-02 -4.1268440e-01  2.3485923e-01
  1.2833666e-01 -1.0345727e-01  2.8934762e-01 -9.4829385e-02
  7.2374003e-02  6.4142294e-02  4.8555455e-02  5.7349624e-02
 -2.3823154e-02 -6.3972438e-03  3.0499336e-02 -3.0951670e-03
  3.5121030e-02 -2.2547358e-03  1.1148197e-02  1.6446006e-02
 -1.5339495e-03  9.3470500e-03  5.5384679e-03  8.7793395e-04
  7.6701409e-03  1.2925891e-03  8.4857873e-03  5.1926421e-03
  6.9403054e-03 -6.4235995e-04  6.6467833e-03  4.0714266e-03
  2.4340573e-03  5.0574244e-03  5.1417540e-03  3.7736723e-03
  2.4026452e-04 -1.6030234e-03  3.7916622e-03  4.8064453e-03
  3.1167906e-03  2.1123072e-03  6.9745454e-04  3.8560010e-03
  2.8367662e-04  1.2830878e-03  1.6175940e-03  3.0872227e-03
 -3.1471077e-04  8.1459784e-04  1.7045955e-03  2.8942061e-03
  1.9886226e-03 -8.8922656e-04  6.5941410e-04  2.4663854e-03
  5.0183557e-05  1.8193068e-03  1.4177550e-04  2.2445268e-03
  2.0830142e-04  2.5272122e-05  4.5691014e-04  2.8082799e-03
  6.8098285e-05  5.8970829e-04 -4.4182679e-04  1.8562601e-03
  4.2796232e-04  7.7771579e-04 -4.9713123e-04  9.5815889e-04
 -8.9917893e-04  4.7031944e-04 -2.7135759e-04  1.3602150e-03
  8.4071206e-04  9.2221555e-05 -5.3808442e-04  1.3237032e-03
Immature thorax appendage 2 (L. desterroensis)
  7.4743002e-01  5.1294081e-02 -4.6361483e-01  1.7776923e-01
  1.3682727e-01 -5.9984277e-02  3.2302511e-01 -8.2107714e-02
  5.9594078e-02  3.0325797e-02  4.5117097e-02  3.7253587e-02
 -2.3132509e-03 -9.5689517e-03  4.1437913e-02 -1.1161499e-02
  2.5941650e-02  1.2160451e-02  1.7354186e-03  2.9564906e-02
 -5.5179449e-03 -5.9757093e-03  9.5888608e-03 -5.4429636e-03
  1.9722668e-02  1.7437214e-03  1.2925803e-02  1.1383506e-02
 -4.5215059e-03  2.7003874e-03  7.9639404e-03 -2.8141237e-03
  7.4454702e-03 -1.9684233e-03  7.7369667e-03  4.8313164e-03
  1.8629967e-03  3.8230429e-03  1.1781293e-03  2.8543362e-03
  2.9370827e-03 -1.7375029e-03  2.6235759e-03  4.6185816e-03
  2.1929692e-03 -1.1816893e-04  7.6813285e-04  1.9268718e-03
  1.9380493e-03 -1.0105390e-04  2.7521770e-03  1.2410307e-03
  1.0550962e-03  8.1519285e-04  2.3818908e-03  1.2781483e-03
  1.1729579e-03  7.6825186e-04  1.8001585e-03  1.4145677e-03
  9.5960156e-04  8.5919029e-04  6.9857214e-04  1.8506096e-03
  5.4624058e-04  2.7570478e-04 -5.2700357e-05  1.6396328e-03
  1.3224976e-03  7.4126438e-04  5.3710870e-04  1.4528755e-03
  6.7992394e-04  1.3526631e-03  4.6061216e-04  1.4798482e-03
  7.2413332e-04  3.4393536e-04  9.3605728e-04  7.1942392e-04
Immature thorax appendage 7 (A. frontalis)
  7.2531420e-01  4.8283075e-02 -2.9398268e-01  1.0844048e-01
  1.1763952e-01 -7.6547059e-02  2.1634130e-01 -6.4578184e-02
  5.1702485e-02  6.0218665e-02  8.6188585e-03  3.6032660e-02
  2.3840074e-03 -3.3547475e-02  3.2939528e-02 -1.0973719e-02
  4.1156357e-02  7.7652728e-03  7.7004054e-03  1.3502805e-02
  8.0141418e-06  3.5900605e-03  2.4446712e-03  1.2070047e-03
  1.0555510e-02 -7.3941406e-03  3.0435371e-03  1.6602036e-03
  1.0443674e-02  2.4720765e-03  1.9603302e-05  5.7389116e-04
  2.1069174e-03  1.7084714e-03  4.6744617e-03  1.0965896e-03
  4.3233188e-03 -3.9532113e-03  1.7094110e-03  2.5759416e-03
  5.5979206e-03  1.5603402e-03  1.2538280e-03  1.5724261e-03
  5.0433834e-04  2.9118385e-04  4.8507198e-04  9.9273730e-04
  3.0626089e-03 -1.9209383e-03  1.4318676e-03  1.7061624e-03
  3.1003619e-03  5.3272829e-04  2.9445827e-04  2.9041147e-04
  5.3049400e-04  6.0944619e-04  1.7886945e-03  1.0387204e-03
  1.5274405e-03 -1.5421396e-03  1.3521044e-05  9.8223125e-04
  2.0844744e-03  6.5200880e-04  6.2244099e-04  1.0259010e-03
  4.0184752e-04 -1.6037332e-04  2.5811402e-04  1.6362202e-04
  1.0715311e-03 -6.6701419e-04  5.7641916e-04  1.2713192e-03
  1.4931981e-03  2.4247241e-04 -1.4268216e-04  9.1340469e-05
Immature thorax appendage 7 (A. longicauda)
  8.0846541e-01 -1.8379660e-02 -3.7451266e-01  2.7226890e-01
  7.9632665e-02 -8.0759698e-02  2.1653025e-01 -1.1618211e-01
  9.0790364e-02  1.9240647e-02  6.0706230e-02  4.3034679e-02
 -2.6868924e-02 -3.8110437e-04  1.9536072e-02 -2.0503212e-02
  3.1747140e-02 -1.5376382e-02  2.7178433e-02  7.5265489e-03
  9.0995701e-04  6.5526545e-03  9.4165319e-03  4.9580686e-04
  3.2982053e-03 -2.4248509e-03  9.8056491e-03  3.9846591e-03
  1.9342142e-03 -2.8093704e-03  5.9300323e-03  1.2142691e-03
  4.9048068e-03  1.5954363e-03  6.1229314e-03  2.5329562e-03
 -1.6119142e-03 -1.7928919e-03  4.8108876e-03  2.8566297e-04
  2.3546132e-03 -1.6377320e-03  2.6447654e-03  1.1324573e-03
  8.4069600e-04 -3.0066173e-04  2.2296215e-03  3.5879569e-04
  1.0304180e-03  4.6147491e-05  2.1310600e-03  9.8647515e-04
  4.6127507e-05 -1.2264895e-03  1.7636821e-03  1.0900631e-03
  1.2778597e-03  6.2846840e-05  1.0347224e-03  1.0718750e-03
 -5.0098100e-06 -2.0465454e-04  1.4570331e-03  9.5875872e-04
  6.7365181e-04 -2.5109307e-04  1.2300843e-03  1.1202056e-03
  2.5356090e-04 -3.9710979e-04  6.8302523e-04  7.9442454e-04
  3.9602548e-04  5.6689160e-04  7.2177932e-04  8.1094383e-04
 -6.9871277e-05 -4.1029538e-04  5.7987122e-04  1.0179128e-03
Immature thorax appendage 7 (A. nemipteri)
  7.4100924e-01  5.0583218e-02 -4.5236124e-01  2.9234035e-01
  1.0870538e-01 -1.7673688e-01  2.3454085e-01 -1.2880233e-01
  1.0386861e-01  5.8144523e-02  7.8571496e-02  3.4359853e-02
 -2.9025395e-02 -2.3931962e-03  3.9966963e-02 -1.4320426e-02
  1.6735278e-02 -1.9121624e-02  2.1314765e-02  7.8119222e-03
  1.6303752e-02  2.8952463e-03  8.1811251e-03  2.1631371e-06
 -2.8589169e-03  5.3516191e-03  9.0456135e-03  1.0159842e-03
  5.4012362e-03 -9.8299042e-03  3.8615345e-03  2.4858969e-03
  5.8162366e-03 -8.3802162e-05  5.3585048e-03 -6.5034856e-04
  2.6260567e-03  1.5504179e-03  4.1319094e-03  2.0889536e-04
 -1.6219246e-03 -2.4666558e-03  4.6312006e-03 -4.5584525e-04
  5.3103306e-03 -3.2812922e-04  1.8303077e-03  6.9408114e-04
 -2.9782384e-04  1.6071271e-03  2.8665598e-03 -8.2587458e-05
  1.4066412e-03  1.3494019e-04  1.8516491e-03  3.4210821e-04
  5.0633929e-04 -5.9816879e-04  3.0960522e-03  1.3737673e-03
  1.5745886e-03  7.6951270e-04  6.2057231e-04  4.5276642e-04
 -9.1027894e-05 -4.7281652e-04  2.5977834e-03 -1.0972027e-04
  1.6830207e-03  5.4752065e-04  1.2568334e-03  3.6549286e-04
  5.1263500e-04 -5.4570212e-06  1.2775515e-03  2.6154118e-04
  1.4005711e-03  4.5715297e-04  9.4938301e-04 -3.6478100e-04
Immature thorax appendage 7 (C. frontalis)
  8.2441973e-01 -2.9480274e-02 -2.0053684e-01  3.2391580e-01
  3.2184940e-02 -3.7954074e-02  9.5488465e-02 -1.1008117e-01
  8.5416632e-02 -1.7895719e-03  5.1499047e-02  2.7132479e-02
  1.2714289e-03  8.2398877e-04 -1.2955064e-03 -1.4183640e-02
  2.2076662e-02 -9.3350020e-03  1.9169836e-02  2.3333884e-03
  8.2478665e-03 -2.3350069e-04  9.7186414e-03  1.5474169e-03
  6.5656673e-03 -1.8094249e-04  4.2347365e-03  5.7737199e-03
  5.3095989e-03 -3.2736314e-03  5.7593472e-03  9.6928552e-04
  4.0857420e-03  1.2574111e-03  4.1668432e-03  3.2378346e-03
  1.4675080e-03 -1.9985786e-03  8.3978123e-04  1.8771826e-04
  2.3111949e-03 -7.6643182e-04  3.0460751e-03 -1.8173965e-04
  2.5699835e-03 -2.8201260e-04  3.2777451e-03  2.2602131e-03
 -3.2100898e-05  1.5849024e-04  2.2678269e-04  1.7715440e-03
  1.3264662e-03 -7.3170771e-04  1.8680754e-03  1.9332007e-04
  1.0913555e-03 -1.1059825e-04  1.0729533e-03  1.6735881e-03
  1.4920933e-04  2.1144663e-04  2.8213484e-05  6.6379867e-04
  5.1144901e-04 -4.8607679e-04  5.5453243e-04  1.2236674e-04
  7.9342653e-04 -1.5681964e-06  3.8666145e-04  1.2485943e-03
 -1.2850109e-04  3.2155335e-04 -1.1203309e-04 -1.1300424e-04
  3.6174373e-04 -2.3356360e-04  6.0664606e-04  3.3949255e-04
Immature thorax appendage 7 (N. acuminata)
  7.2771087e-01  8.7828218e-02 -3.3694428e-01  2.1572737e-01
  9.5948927e-02 -1.5485205e-01  2.0656195e-01 -1.0444482e-01
  1.0553353e-01  5.7645550e-02  4.4071386e-02  5.3334460e-02
 -1.5747700e-02  5.0308402e-03  2.3764286e-02  1.0362352e-03
  1.0723677e-02 -1.7122974e-02  1.0914102e-02  1.3259015e-03
  2.3109581e-02 -8.0765179e-03  1.2221299e-02  8.5069041e-04
  9.6396237e-03  8.8903564e-03  9.4935329e-03  6.8477044e-04
 -9.4819548e-04 -1.3156346e-03  3.2284752e-03  5.1976447e-03
  4.2642085e-03 -2.6035268e-03  1.1508282e-03  3.2128929e-03
  7.1514449e-03 -1.5940708e-03  2.6021391e-03 -7.6900652e-04
  1.4263838e-03  2.2878742e-03  3.8729196e-03  4.1791130e-04
  2.5482540e-03 -6.7462194e-04  2.3930941e-03  2.6473667e-03
  1.7422712e-03 -1.0097688e-04  6.2210153e-04  5.0232503e-04
  2.4481460e-03  2.1174830e-04  1.1366981e-03  7.2131175e-04
  1.4974202e-03 -8.4434957e-04  1.8182598e-03  1.6891389e-04
  1.6802228e-03  6.9220105e-04  3.6143055e-04  1.3974095e-03
  1.2891717e-03 -1.9609413e-04  9.3870213e-04  6.8066431e-04
  8.8492993e-04 -4.1616807e-04 -1.0926599e-05  5.4214735e-04
  1.3715204e-03 -3.8012211e-04  6.9222257e-04  8.3409933e-04
  9.7048484e-04  3.1653398e-04  3.8926079e-04  8.1529986e-04
Immature thorax appendage 7 (A. physodes)
  7.8130342e-01  1.7826379e-03 -3.0155736e-01  2.0289532e-01
  6.5470236e-02 -4.9480476e-02  1.8689405e-01 -8.9521143e-02
  7.9734213e-02  1.9121333e-02  3.0350066e-02  4.6042715e-02
 -7.8663755e-03 -3.1992853e-03  1.7527588e-02 -1.7745982e-02
  3.3299937e-02 -7.4162373e-03  1.6835724e-02  1.0291289e-02
  7.1273363e-04  8.1312805e-03  6.2301958e-03 -1.1736495e-03
  9.6572604e-03 -4.7255736e-03  5.2167843e-03  5.2822997e-04
  3.7539852e-03  3.2573808e-03  4.9866708e-03  1.9445870e-03
  5.5640353e-03 -1.9875064e-04  4.1855359e-03  3.8443873e-03
  1.9889833e-04 -4.8748024e-04  3.2922721e-03 -1.8553021e-04
  4.8937436e-03 -3.0785777e-04  3.2463341e-03  1.1991060e-03
  2.0155876e-04  1.0855668e-03  2.4213743e-03  2.0297622e-04
  1.7990034e-03 -1.1784720e-03  1.7159736e-03  1.0175736e-03
  9.0307864e-04  5.9958235e-04  2.3913692e-03  5.9941599e-04
  1.6003231e-03 -2.3276127e-04  1.3120138e-03  1.3177705e-03
  1.3904785e-04  3.8704042e-04  1.1592449e-03  5.8056791e-04
  1.2869859e-03 -6.9001980e-04  1.1002065e-03  6.4770576e-04
  5.7478141e-04  4.6590973e-04  1.2783894e-03  3.1730486e-04
  6.8657274e-04 -3.7371800e-04  6.8963510e-04  7.7562992e-04
  2.9177435e-04  1.9465599e-04  5.9344613e-04  5.1895990e-04
Immature thorax appendage 7 (C. liannae)
  7.4795523e-01  5.0532987e-02 -3.9496112e-01  2.0704515e-01
  1.1481066e-01 -1.0660917e-01  2.3156096e-01 -1.0397724e-01
  7.4368026e-02  5.3618125e-02  4.2697242e-02  4.2002919e-02
 -1.4996715e-02 -1.2995974e-02  3.4939436e-02 -1.7562944e-02
  2.8202636e-02 -8.8579750e-03  1.8542379e-02  9.2640466e-03
  8.3498259e-03  9.2034064e-03  1.0866377e-02  2.4042857e-03
 -3.1850417e-03 -3.3778953e-03  6.7714008e-03  3.0709771e-03
  9.9598509e-03 -2.1561500e-03  7.3094943e-03  1.2245552e-03
  2.1476706e-03  2.2290693e-03  4.3266452e-03  1.2882386e-03
  1.3519105e-03  5.6799763e-04  5.1894058e-03  4.7402977e-04
  1.1595485e-03 -3.4380598e-03  3.0333700e-03  1.4593938e-03
  4.2169747e-03  8.2270680e-04  3.6857135e-03 -5.5811682e-04
 -4.9432505e-04  1.8000293e-04  2.9716039e-03  2.3986258e-03
  2.0095531e-03 -8.7913646e-04  2.8509880e-03  5.3870487e-06
  9.5341804e-04  8.4867161e-05  1.5274737e-03  1.4586959e-03
  1.3929083e-03  5.9709489e-04  1.3200681e-03 -6.2604944e-04
  4.5689557e-05 -4.5283483e-04  7.5772325e-04  1.1339525e-03
  1.9017304e-03 -4.4891518e-05  9.3966480e-04 -3.9665712e-04
  5.9683122e-04  5.5015043e-04  1.5333652e-03  1.2504680e-03
  5.0009224e-04 -2.4502333e-05  2.5844234e-04 -4.7348287e-04
Immature thorax appendage 7 (C. indica)
  7.8688525e-01  1.2311734e-02 -2.9985377e-01  2.2655251e-01
  7.5782826e-02 -5.9824586e-02  1.8251511e-01 -9.7731836e-02
  6.7490404e-02  3.1019957e-02  2.5361944e-02  5.3422978e-02
 -3.9820883e-03 -1.2415112e-02  2.6225365e-02 -2.1119964e-02
  3.2292244e-02 -3.7064605e-03  2.3054603e-02  1.4457802e-02
 -7.6103812e-04  7.0301856e-03  5.7177952e-03  2.3055394e-03
  6.5787267e-03 -6.4749223e-03  7.5545114e-03  2.3359223e-03
  7.2287761e-03  3.4961872e-03  3.6980390e-03  2.5729959e-03
  1.1867961e-03  1.0132725e-03  4.1951245e-03  1.9277253e-03
  2.7523312e-03 -1.0980746e-03  2.6204981e-03  2.1184303e-03
  3.4561063e-03  1.6907915e-03  2.2659594e-03  1.9614120e-03
  2.5274970e-04  3.7835305e-04  1.2987687e-03  7.0192379e-04
  2.4698626e-03 -8.8307336e-04  1.8964136e-03  1.4130144e-03
  1.7577795e-03  1.4017820e-03  9.2171620e-04  9.6915799e-04
  9.3203688e-05  1.4609944e-04  1.0128853e-03  8.3939138e-04
  1.2269737e-03 -4.8881199e-04  9.3619439e-04  7.0440369e-04
  1.0155600e-03  8.2742799e-04  5.4621499e-04  7.7569931e-04
 -8.5135823e-05  6.1278212e-05  6.3484617e-04  3.2040359e-04
  8.6698246e-04 -1.4177118e-04  4.8092175e-04  7.4464228e-04
  4.9497661e-04  7.5720966e-04  2.8991686e-04  4.2450068e-04
Immature thorax appendage 7 (C. gaudichaudii)
  6.9217806e-01  9.7169637e-02 -3.6435056e-01  2.4391924e-01
  1.2751441e-01 -1.4872846e-01  2.6105936e-01 -1.1940912e-01
  9.6230258e-02  6.2469680e-02  4.0412515e-02  3.6814360e-02
 -2.2068149e-02  1.0873534e-02  1.7098809e-02 -2.1861930e-03
  2.2080036e-02 -1.9679169e-02  6.9149227e-03  1.1319046e-02
  1.8845640e-02  1.0980701e-03  6.6952337e-03  1.1247982e-03
  9.1398758e-03  8.6824981e-03  8.5452275e-03  2.3414083e-04
  1.1088816e-03 -4.1106843e-03  4.5436440e-03  1.7790769e-03
  7.7697120e-03 -2.1494384e-03  9.7153983e-04  1.5155398e-03
  6.6099558e-03  1.8220510e-03  1.7181866e-03  1.5290487e-04
  2.2447334e-03  1.6372115e-03  2.7910983e-03  1.9615898e-03
  2.7442160e-03 -1.5636701e-03  1.5367919e-03  1.9775629e-03
  2.9377858e-03  1.4037347e-04  8.0588359e-04  5.2851371e-04
  1.9140385e-03  5.8003917e-04  1.0658580e-03  1.4780474e-04
  1.3502489e-03 -1.3375804e-04  9.0030597e-04  1.1573768e-03
  2.1795369e-03 -1.9627501e-05  7.2219097e-04  5.2627819e-04
  1.0280942e-03  3.9804459e-04  8.9944352e-04  4.3026762e-04
  1.2946104e-03 -2.1448544e-04  8.8368525e-04  6.0332084e-04
  9.1785449e-04  2.3919726e-04  3.4833879e-04  6.9951478e-04
  8.6708408e-04  1.3361736e-04  3.0504327e-04  4.2401652e-04
Immature thorax appendage 7 (E. vulgaris)
  7.8123655e-01  2.7393343e-02 -3.3809253e-01  1.8838814e-01
  6.9103504e-02 -7.1989048e-02  1.9162210e-01 -1.0588647e-01
  8.1860776e-02  2.8607459e-02  3.9414779e-02  4.7534405e-02
 -9.8985926e-03 -7.9522338e-03  2.5199070e-02 -1.4811941e-02
  3.0931684e-02 -3.3759905e-03  1.9284810e-02  8.8658372e-03
  3.0721406e-05 -3.6450785e-04  7.9400520e-03 -3.7283410e-04
  9.3304482e-03 -3.0993440e-03  9.2238353e-03  2.3270903e-03
  4.2230508e-03 -5.1446790e-04  5.6537802e-03  1.2011222e-03
  2.8463392e-03  1.9209941e-03  4.5163330e-03  1.3948421e-03
  1.5012837e-03 -3.3148711e-03  3.7914170e-03  5.3351172e-04
  3.0399328e-03  1.5183359e-03  3.3177126e-03  2.0567225e-03
  9.8078053e-04 -1.3557588e-03  2.6101298e-03  5.3446060e-04
  1.5507087e-03  2.6272237e-04  1.8912433e-03  1.1265446e-03
  1.6089225e-03 -5.7275099e-04  1.5983407e-03  3.5023671e-04
  4.5485019e-04  2.6568150e-04  1.5427038e-03  3.8375383e-04
  1.7121517e-03 -8.7765962e-04  1.9086263e-03  3.4883225e-04
  4.3569868e-04  5.6313773e-04  8.3466771e-04  7.6136270e-04
  8.9805095e-04 -5.9361768e-04  1.0892107e-03  1.6994647e-04
  5.5379288e-04 -2.8830825e-04  7.2686236e-04  3.6698459e-04
  1.2039009e-03  1.1065097e-04  1.0670220e-03  2.7073811e-04
Immature thorax appendage 7 (C. sp)
  7.8763604e-01  1.0941230e-02 -2.5079501e-01  2.0152754e-01
  5.0219054e-02 -5.6039881e-02  1.4257924e-01 -9.9969768e-02
  8.0409833e-02  2.6846920e-02  3.0281863e-02  4.8467317e-02
 -1.9956280e-03 -1.3319106e-02  1.1920059e-02 -1.8093578e-02
  2.8781221e-02 -4.1355364e-03  1.9667901e-02  1.1854103e-02
  4.5866672e-03  2.8982513e-03  8.3745503e-03  3.1746383e-03
  5.6956323e-03 -2.6000601e-03  5.6887049e-03  1.6535274e-03
  6.9432286e-03 -1.1534542e-03  6.0074112e-03  1.2081621e-03
  1.8115923e-03  2.3140861e-03  1.7479404e-03  2.8144101e-03
  2.5011226e-03 -2.3085466e-03  3.0497452e-03 -2.1209517e-04
  3.5181502e-03  5.0780865e-04  3.1497729e-03  1.3209642e-04
  1.2828693e-03  5.7390920e-04  1.9744419e-03  1.4504774e-03
  1.4457529e-03 -7.9305034e-04  1.4225880e-03  1.0163460e-03
  2.1809297e-03  8.7672807e-05  1.7422359e-03  1.1143699e-03
  6.3808597e-04 -1.9466576e-05  9.5592032e-04  6.9169859e-04
  1.5533709e-03 -5.7577115e-04  7.4311901e-04  2.6294687e-04
  9.9738509e-04  8.5786724e-05  9.9922438e-04  5.2727257e-04
  7.5991118e-04 -2.9006659e-04  6.7096738e-04  6.4233309e-04
  9.8092746e-04 -2.9139583e-04  6.9008962e-04  4.9163704e-04
  6.9814622e-04 -6.4536418e-06  4.7463152e-04  4.6797041e-04
Immature thorax appendage 7 (E. epinepheli)
  8.2803079e-01  1.7353493e-02 -2.9546824e-01  3.7242598e-01
  4.3765595e-02 -7.9203726e-02  1.4406738e-01 -1.5456140e-01
  8.9537587e-02  4.0842282e-03  6.5980371e-02  3.2705263e-02
  5.6635870e-04  1.2077711e-02  1.7023824e-02 -3.9756622e-03
  1.2966130e-02 -9.5926414e-03  2.0719468e-02  5.6966489e-03
  7.0944974e-03  5.1373323e-03  1.0557635e-02  8.0374784e-03
  4.1241595e-03 -1.4814260e-03  4.9727842e-03  3.6505872e-03
  1.1915592e-03 -7.1048836e-04  7.4676003e-03  4.3242330e-04
  2.4913337e-03  2.6206874e-05  3.9334623e-03  3.3043551e-03
 -6.3102656e-04  5.9642889e-04  3.3137408e-03  5.7099927e-04
  1.0631295e-03 -6.3570440e-04  3.8117487e-03  2.3351114e-03
 -1.5004283e-04  1.2280151e-03  1.8657192e-03  2.3125376e-03
  4.1441063e-04 -2.5107037e-04  2.7055199e-03  9.6807259e-04
 -7.6426337e-04  7.3482786e-04  2.1449492e-03  2.2336354e-03
  2.6569601e-04  4.0806977e-04  1.5668526e-03  1.3916041e-03
 -6.7003688e-04  8.8447569e-04  1.8706063e-03  1.8628376e-03
 -1.6932817e-04  5.0206513e-04  5.4659423e-04  2.1699619e-03
 -2.3494151e-04  6.5360489e-04  9.7316647e-04  1.4904796e-03
 -2.2022747e-05  1.4032439e-04  6.5337535e-04  1.5346949e-03
 -1.7897517e-04  5.7278283e-04  4.0120722e-04  1.5030694e-03
Immature thorax appendage 7 (J. malabaricus)
  7.6953648e-01  1.2432455e-02 -2.0009788e-01  1.7664595e-01
  6.7575581e-02 -6.4135678e-02  1.3554222e-01 -8.9442536e-02
  7.3171682e-02  4.1689300e-02 -1.3055833e-03  5.9686504e-02
 -4.4655973e-03 -1.5428300e-02  8.5238336e-03 -2.2490471e-02
  3.2314716e-02 -4.8248011e-03  1.1487380e-02  6.4867599e-03
  8.0795248e-03  7.0357323e-03  4.7419287e-03  2.9796500e-03
  3.3500932e-03 -3.5080353e-03  5.5079046e-03 -1.0743126e-03
  9.2032678e-03 -2.9412684e-03  4.0819735e-03 -6.5383052e-04
  4.7830182e-03  3.7300634e-03  2.6210807e-03  8.7414606e-04
  1.5855632e-03 -1.4899372e-03  2.3516789e-03 -1.2144346e-03
  4.5314934e-03 -1.8348519e-03  2.7863787e-03  9.1867798e-04
  3.2925575e-03  1.4848224e-03  6.3388170e-04  1.3053478e-03
  5.3470992e-04 -4.0025893e-04  7.6420529e-04 -7.6376639e-04
  2.4662632e-03 -1.6841690e-03  1.8164360e-03  2.6793755e-04
  2.8196306e-03  8.2876672e-04  1.0066543e-03  4.5076153e-04
  1.9625112e-04  2.3319047e-04  2.9203237e-04  4.4832983e-04
  1.3729089e-03 -1.1943203e-03  7.2658081e-04 -7.0554603e-04
  1.8442237e-03  5.0402507e-05  1.1291130e-03  9.9568055e-04
  6.4282010e-04  4.5971057e-04 -6.9058299e-05  6.7654545e-05
  4.1935820e-04 -8.3693899e-04  8.0286586e-04 -2.4443859e-04
Immature thorax appendage 7 (M. melanosticta)
  7.7788621e-01  1.8829339e-02 -3.0088871e-01  1.7895770e-01
  6.9096861e-02 -5.9844668e-02  1.7635886e-01 -9.1221440e-02
  7.1716125e-02  2.7104131e-02  1.7616602e-02  4.1020586e-02
 -6.7257895e-03 -1.6758042e-02  2.6222593e-02 -1.8780307e-02
  3.5440846e-02  4.8277317e-03  2.2746043e-02  1.3172417e-02
 -2.5709942e-03  8.7991527e-04  5.7848377e-03 -2.3424457e-03
  1.0091353e-02 -6.1153615e-03  7.1587476e-03  1.2295904e-03
  7.6487238e-03 -1.2136255e-04  4.4348527e-03  4.6474085e-04
  2.1891844e-03  1.1927903e-03  3.3297487e-03  7.0798030e-04
  4.3359421e-03 -4.3430467e-03  3.7128133e-03 -4.2596909e-04
  4.1988039e-03  2.0769478e-03  2.7642151e-03  1.2754579e-03
  7.6439137e-04 -1.1725549e-03  2.1898984e-03 -1.9348723e-04
  2.0126542e-03 -1.3764603e-03  1.6270006e-03  7.4236917e-04
  2.8456419e-03  2.0264937e-04  1.7926101e-03  4.8365557e-04
 -1.4158347e-04 -4.2704197e-04  9.7376077e-04  1.3629889e-04
  2.2242414e-03 -1.2735153e-03  1.4599451e-03  2.0324764e-04
  1.1839644e-03  3.5295658e-04  8.4853940e-04  1.5091077e-04
  3.8597008e-04 -1.6446312e-04  8.3065814e-04  2.5658568e-04
  1.1108429e-03 -1.0285601e-03  9.0779886e-04 -3.1413168e-05
  1.0013132e-03  5.2816245e-04  7.8992106e-04  3.3832378e-04
Immature thorax appendage 7 (L. desterroensis)
  7.9577689e-01 -6.4413107e-03 -4.3201793e-01  2.3338578e-01
  1.0874441e-01 -1.0778300e-01  2.5511936e-01 -1.1282631e-01
  7.2329163e-02  3.7119996e-02  5.0481548e-02  4.4870937e-02
 -2.2094575e-02 -1.4549327e-02  4.3943905e-02 -2.2900020e-02
  2.6982710e-02 -1.1447960e-02  2.1619909e-02  1.4646940e-02
 -1.3267843e-03  1.0578322e-02  1.4008545e-02 -4.2051770e-03
 -1.4561613e-03 -9.5377211e-03  8.6348523e-03  1.2405217e-03
  8.2969911e-03 -4.9229681e-04  7.5309680e-03  5.8182901e-04
  1.9863720e-03  7.7934998e-04  5.1641823e-03  4.7372060e-03
 -1.0212715e-03 -2.3693080e-03  4.2720929e-03  1.0979336e-03
  3.7767615e-03 -3.5199065e-03  3.3007756e-03  3.0217934e-03
  1.4797860e-03  1.8960802e-03  2.0654582e-03 -7.1612663e-04
 -3.9913369e-04 -9.3501455e-04  3.8756933e-03  2.2359291e-03
  1.2492630e-03 -7.1884214e-04  1.5692348e-03  6.4758969e-05
  1.8269166e-03  1.2109965e-03  3.2303143e-03  1.8453331e-03
 -4.2588350e-04  4.7187783e-04  1.3188112e-03  8.5169193e-04
  1.6278152e-03 -1.1665001e-03  2.3907415e-03  1.4069822e-03
  1.2303702e-03  6.9241812e-04  6.6358630e-04  3.3994560e-04
  6.3858418e-04 -1.6312071e-04  2.3471023e-03  9.3667054e-04
  7.7777910e-04 -5.8958908e-04  4.8085364e-04  1.4493793e-03
